# Supplementary material for: The evolution of antimicrobial peptide resistance in Pseudomonas aeruginosa is shaped by strong epistatic interactions
Source: Nat Commun. 2016 Oct 3;7:13002. doi: 10.1038/ncomms13002 (PMC5494192; doi:10.1038/ncomms13002)
Supplement: Supplementary Data 1 — Sequence analysis. [file ncomms13002-s2.xlsx]

## Sheet: parallel_mutation_list
PA locus tag	Number of colistin-evolved lineages with NS mutations (only missense, nonsense, microindels)	Number of colistin-evolved lineages with mutations (all mutations; intergenic and missense included)	Number of control-evolved lineages with NS mutations (only missense, nonsense, microindels)	Number of control-evolved lineages with mutations (all mutations; intergenic and missense included)	Names of colistin-evolved lineages with NS mutations Information about the gene	PA locus tag			Strand	Name	Product	pseudocap
PA5194	8	9	0	0	SNRB;SNRC;SNRD;SNRF;SNRG;SNRJ;SNRL;SNRP	PA5194	5847131	5847934	first		hypothetical protein	Membrane proteins
PA4406	8	8	0	0	SNRB;SNRC;SNRF;SNRG;SNRJ;SNRL;SNRO;SNRP	PA4406	4938276	4939187	complement	lpxC		Cell wall / LPS / capsule
PA3648	7	7	0	0	SNRC;SNRD;SNRF;SNRJ;SNRL;SNRO;SNRP	PA3648	4085062	4087455	complement	opr86	outer membrane protein Opr86	Membrane proteins; Transport of small molecules
PA4777	6	6	0	0	SNRB;SNRC;SNRF;SNRG;SNRL;SNRO	PA4777	5364760	5366193	first	pmrB	PmrB: two-component regulator system signal sensor kinase PmrB	Two-component regulatory systems
PA1003	5	5	1	1	SNRF;SNRG;SNRJ;SNRL;SNRO	PA1003	1086097	1087095	complement	mvfR	Transcriptional regulator MvfR	Biosynthesis of cofactors, prosthetic groups and carriers; Transcriptional regulators
PA5005	5	5	0	0	SNRC;SNRD;SNRF;SNRL;SNRO	PA5005	5623040	5624797	complement		probable carbamoyl transferase	Putative enzymes
PA4526	4	4	1	1	SNRG;SNRJ;SNRL;SNRO	PA4526	5069763	5071463	first	pilB	type 4 fimbrial biogenesis protein PilB	Motility & Attachment
PA1027	3	3	0	1	SNRC;SNRL;SNRP	PA1027	1113129	1114718	first		probable aldehyde dehydrogenase	Putative enzymes
PA3157	3	3	1	1	SNRF;SNRJ;SNRO	PA3157	3540782	3542671	complement		probable acetyltransferase	Putative enzymes; Cell wall / LPS / capsule
PA1099	3	3	0	0	SNRB;SNRD;SNRF	PA1099	1190385	1191806	first	fleR	two-component response regulator	Motility & Attachment; Transcriptional regulators; Two-component regulatory systems
PA1430	3	3	0	0	SNRD;SNRL;SNRO	PA1430	1558171	1558890	first	lasR	transcriptional regulator LasR	Adaptation, Protection; Transcriptional regulators
PA4689	3	3	0	0	SNRG;SNRL;SNRP	PA4689	5260343	5262649	complement		hypothetical protein	Hypothetical, unclassified, unknown
PA4311	3	3	0	0	SNRG;SNRL;SNRP	PA4311	4839597	4840712	first		conserved hypothetical protein	Hypothetical, unclassified, unknown
PA5090	2	2	1	1	SNRC;SNRF	PA5090	5729473	5731845	complement		conserved hypothetical protein	Hypothetical, unclassified, unknown
PA4625	2	2	0	0	SNRB;SNRC	PA4625	5186411	5192875	complement	cyclic diguanylate-regulated TPS partner A, CdrA	cdrA
PA4556	2	2	0	0	SNRB;SNRD	PA4556	5104514	5104939	first	pilE	type 4 fimbrial biogenesis protein PilE	Motility & Attachment
PA2160	2	2	0	0	SNRB;SNRF	PA2160	2379310	2381460	complement		probable glycosyl hydrolase	Putative enzymes
PA5255	2	2	0	0	SNRB;SNRG	PA5255	5916918	5917400	complement	algQ	Alginate regulatory protein AlgQ	Transcriptional regulators
PA0936	2	2	0	0	SNRB;SNRG	PA0936	1026274	1027212	complement	lpxO2	lipopolysaccharide biosynthetic protein LpxO2	Putative enzymes; Cell wall / LPS / capsule
PA4226	2	2	0	0	SNRB;SNRJ	PA4226	4736795	4741111	complement	pchE	dihydroaeruginoic acid synthetase	Secreted Factors (toxins, enzymes, alginate); Transport of small molecules
PA1179	2	2	0	0	SNRB;SNRJ	PA1179	1277688	1278365	first	phoP	two-component response regulator PhoP	Transcriptional regulators; Two-component regulatory systems
PA5086	2	2	0	0	SNRB;SNRL	PA5086	5724601	5725242	complement		hypothetical protein	Hypothetical, unclassified, unknown
PA4594	2	2	0	0	SNRB;SNRO	PA4594	5145717	5146403	complement		probable ATP-binding component of ABC transporter	Transport of small molecules
PA1888	2	2	0	0	SNRB;SNRP	PA1888	2057930	2059339	complement		hypothetical protein	Hypothetical, unclassified, unknown
PA3734	2	2	0	0	SNRC;SNRO	PA3734	4185522	4186727	first		hypothetical protein	Hypothetical, unclassified, unknown
PA4954	2	2	0	0	SNRC;SNRP	PA4954	5559021	5559872	complement	motA	chemotaxis protein MotA	Adaptation, Protection; Chemotaxis
PA1000	2	2	0	0	SNRC;SNRP	PA1000	1082949	1083854	first	pqsE	Quinolone signal response protein	Biosynthesis of cofactors, prosthetic groups and carriers
PA3623	2	2	0	0	SNRD;SNRF	PA3623	4059018	4059911	complement		conserved hypothetical protein	Hypothetical, unclassified, unknown
PA5008	2	2	0	0	SNRD;SNRG	PA5008	5627131	5627865	complement		hypothetical protein	Hypothetical, unclassified, unknown; Putative enzymes
PA3517	2	2	0	0	SNRD;SNRG	PA3517	3933317	3934750	complement		probable lyase	Carbon compound catabolism
PA4293	2	2	0	0	SNRD;SNRL	PA4293	4816580	4819348	complement	pprA	two-component sensor PprA	Two-component regulatory systems; Antibiotic resistance and susceptibility
PA3595	2	2	0	0	SNRD;SNRL	PA3595	4029759	4031168	first		probable major facilitator superfamily (MFS) transporter	Membrane proteins; Transport of small molecules
PA4234	2	2	0	0	SNRD;SNRO	PA4234	4748756	4751593	first	uvrA	excinuclease ABC subunit A	DNA replication, recombination, modification and repair
PA1180	2	2	0	0	SNRD;SNRP	PA1180	1278362	1279708	first	phoQ	two-component sensor PhoQ	Two-component regulatory systems
PA4773	2	3	0	0	SNRF;SNRG	PA4773	5361586	5362068	first		hypothetical protein	Hypothetical, unclassified, unknown
PA4756	2	2	0	0	SNRF;SNRG	PA4756	5339864	5343085	complement	carB	carbamoylphosphate synthetase large subunit	Nucleotide biosynthesis and metabolism; Amino acid biosynthesis and metabolism
PA3619	2	2	0	0	SNRF;SNRJ	PA3619	4053392	4054399	first		hypothetical protein	Hypothetical, unclassified, unknown
PA4927	2	2	0	0	SNRF;SNRO	PA4927	5525905	5528397	complement		conserved hypothetical protein	Hypothetical, unclassified, unknown
PA1843	2	2	0	0	SNRF;SNRO	PA1843	1999889	2003593	complement	metH	methionine synthase	Amino acid biosynthesis and metabolism
PA1304	2	2	0	0	SNRG;SNRO	PA1304	1414763	1416814	complement		probable oligopeptidase	Putative enzymes
PA3737	2	2	0	0	SNRG;SNRP	PA3737	4189761	4190489	complement	dsbC	thiol:disulfide interchange protein DsbC	Translation, post-translational modification, degradation; Chaperones & heat shock proteins
PA1567	2	2	0	0	SNRG;SNRP	PA1567	1708004	1709401	complement		conserved hypothetical protein	Hypothetical, unclassified, unknown
PA1640	2	2	0	0	SNRJ;SNRO	PA1640	1785736	1786773	complement		conserved hypothetical protein	Hypothetical, unclassified, unknown
PA0221	2	2	0	0	SNRL;SNRO	PA0221	250231	251613	first		probable aminotransferase	Putative enzymes
PA2462	2	2	0	0	SNRL;SNRP	PA2462	2761921	2778804	complement		hypothetical protein	Hypothetical, unclassified, unknown
PA3064	2	2	0	0	SNRO;SNRP	PA3064	3431045	3433891	complement	pelA	PelA	Cell wall / LPS / capsule
PA0928	1	1	3	3	SNRG	PA0928	1012975	1015752	complement	gacS	sensor/response regulator hybrid	Two-component regulatory systems
PA2521	1	1	1	1	SNRF	PA2521	2840512	2841966	complement	czcB	Resistance-Nodulation-Cell Division (RND) divalent metal cation efflux membrane fusion protein CzcB precursor	Membrane proteins; Transport of small molecules
PA1091	1	1	1	1	SNRJ	PA1091	1177613	1182697	first	fgtA	flagellar glycosyl transferase, FgtA	Hypothetical, unclassified, unknown
PA4885	1	1	1	1	SNRO	PA4885	5480402	5481091	first	irlR	two-component response regulator	Transcriptional regulators; Two-component regulatory systems
PA3497	1	1	0	1	SNRP	PA3497	3914117	3915337	complement		hypothetical protein	Hypothetical, unclassified, unknown
PA0808	1	1	1	1	SNRP	PA0808	885635	886108	first		hypothetical protein	Hypothetical, unclassified, unknown
PA5429	1	1	0	0	SNRB	PA5429	6109260	6110684	first	aspA	aspartate ammonia-lyase	Amino acid biosynthesis and metabolism
PA5388	1	1	0	0	SNRB	PA5388	6065856	6066794	complement		hypothetical protein	Carbon compound catabolism
PA5370	1	1	0	0	SNRB	PA5370	6045310	6046626	complement		probable major facilitator superfamily (MFS) transporter	Membrane proteins; Transport of small molecules
PA5209	1	1	0	0	SNRB	PA5209	5863825	5865189	first		hypothetical protein	Hypothetical, unclassified, unknown
PA4854	1	1	0	0	SNRB	PA4854	5449046	5450653	first	purH	phosphoribosylaminoimidazolecarboxamide formyltransferase	Nucleotide biosynthesis and metabolism
PA4774	1	1	0	0	SNRB	PA4774	5362146	5363195	first		hypothetical protein	Hypothetical, unclassified, unknown
PA4736	1	1	0	0	SNRB	PA4736	5321846	5322139	first		hypothetical protein	Hypothetical, unclassified, unknown
PA4415	1	1	0	0	SNRB	PA4415	4948690	4949772	complement	mraY	phospho-N-acetylmuramoyl-pentapeptide-transferase	Cell wall / LPS / capsule
PA4321	1	1	0	0	SNRB	PA4321	4850042	4851313	first		hypothetical protein	Hypothetical, unclassified, unknown
PA4038	1	1	0	0	SNRB	PA4038	4520198	4520932	first		hypothetical protein	Membrane proteins
PA4002	1	1	0	0	SNRB	PA4002	4482261	4483364	complement	rodA	rod shape-determining protein	Cell wall / LPS / capsule
PA4000	1	1	0	0	SNRB	PA4000	4480205	4481233	complement		hypothetical protein	Hypothetical, unclassified, unknown
PA3923	1	1	0	0	SNRB	PA3923	4396122	4398047	complement		hypothetical protein	Hypothetical, unclassified, unknown
PA3820	1	1	0	0	SNRB	PA3820	4276154	4277074	complement	secF	secretion protein SecF	Protein secretion/export apparatus
PA3477	1	1	0	0	SNRB	PA3477	3889925	3890650	complement	rhlR	transcriptional regulator RhlR	Adaptation, Protection; Transcriptional regulators
PA3447	1	1	0	0	SNRB	PA3447	3852667	3853416	complement		probable ATP-binding component of ABC transporter	Transport of small molecules
PA3305	1	1	0	0	SNRB	PA3305	3703167	3705161	complement		PhrS	Membrane proteins
PA2823	1	1	0	0	SNRB	PA2823	3176117	3177007	complement		conserved hypothetical protein	Hypothetical, unclassified, unknown
PA2390	1	1	0	0	SNRB	PA2390	2643306	2645297	first	pvdT	PvdT	Membrane proteins; Transport of small molecules
PA2235	1	1	0	0	SNRB	PA2235	2458295	2460283	first	pslE	PslE	Cell wall / LPS / capsule
PA2215	1	1	0	0	SNRB	PA2215	2435101	2436276	first		hypothetical protein	Hypothetical, unclassified, unknown
PA1991	1	1	0	0	SNRB	PA1991	2176974	2178137	first		probable iron-containing alcohol dehydrogenase	Putative enzymes
PA1951	1	1	0	0	SNRB	PA1951	2136520	2137785	complement		hypothetical protein	Hypothetical, unclassified, unknown
PA1763	1	1	0	0	SNRB	PA1763	1905797	1906822	first		hypothetical protein	Hypothetical, unclassified, unknown
PA1379	1	1	0	0	SNRB	PA1379	1496087	1496920	complement		probable short-chain dehydrogenase	Putative enzymes
PA1144	1	1	0	0	SNRB	PA1144	1234816	1236150	complement		probable major facilitator superfamily (MFS) transporter	Membrane proteins; Transport of small molecules
PA0910	1	2	0	0	SNRB	PA0910	994143	994646	first		hypothetical protein	Hypothetical, unclassified, unknown
PA0843	1	1	0	0	SNRB	PA0843	918617	919240	complement	plcR	phospholipase accessory protein PlcR precursor	Secreted Factors (toxins, enzymes, alginate)
PA0661	1	1	0	0	SNRB	PA0661	714264	714686	complement		conserved hypothetical protein	Membrane proteins
PA0550	1	1	0	0	SNRB	PA0550	609202	609999	complement		conserved hypothetical protein	Hypothetical, unclassified, unknown
PA0300	1	2	0	0	SNRB	PA0300	338437	339540	first	spuD	polyamine transport protein	Transport of small molecules
PA5522	1	1	0	0	SNRC	PA5522	6214434	6215801	complement	Glutamylpolyamine synthetase	pauA6
PA5285	1	1	0	0	SNRC	PA5285	5950034	5950351	complement		hypothetical protein	Hypothetical, unclassified, unknown
PA5187	1	1	0	0	SNRC	PA5187	5839105	5840895	complement		probable acyl-CoA dehydrogenase	Putative enzymes
PA5171	1	1	0	0	SNRC	PA5171	5822380	5823636	first	arcA	arginine deiminase	Amino acid biosynthesis and metabolism
PA5085	1	1	0	0	SNRC	PA5085	5723582	5724538	first		probable transcriptional regulator	Transcriptional regulators
PA4998	1	1	0	0	SNRC	PA4998	5615652	5616302	first		conserved hypothetical protein	Hypothetical, unclassified, unknown
PA4617	1	1	0	0	SNRC	PA4617	5174980	5176104	first		conserved hypothetical protein	Hypothetical, unclassified, unknown
PA4572	1	2	0	0	SNRC	PA4572	5120635	5121252	complement	fklB	peptidyl-prolyl cis-trans isomerase FklB	Translation, post-translational modification, degradation; Chaperones & heat shock proteins
PA4547	1	1	0	0	SNRC	PA4547	5094985	5096322	first	pilR	two-component response regulator PilR	Transcriptional regulators; Motility & Attachment; Two-component regulatory systems
PA4545	1	1	0	0	SNRC	PA4545	5091961	5092986	first	comL	competence protein ComL	Cell wall / LPS / capsule
PA4409	1	1	0	0	SNRC	PA4409	4941810	4942673	complement	ftsQ	cell division protein FtsQ	Cell division
PA4375	1	1	0	0	SNRC	PA4375	4904647	4907703	first		probable Resistance-Nodulation-Cell Division (RND) efflux transporter	Membrane proteins; Transport of small molecules
PA4307	1	1	0	0	SNRC	PA4307	4831372	4833270	first	pctC	chemotactic transducer PctC	Adaptation, Protection; Chemotaxis
PA3909	1	1	0	0	SNRC	PA3909	4377311	4379650	complement	eddB	Extracelullar DNA degradation protein, EddB	Hypothetical, unclassified, unknown
PA3790	1	1	0	0	SNRC	PA3790	4247703	4249874	complement	oprC	Putative copper transport outer membrane porin OprC precursor	Transport of small molecules
PA3709	1	1	0	0	SNRC	PA3709	4152611	4154230	complement		probable major facilitator superfamily (MFS) transporter	Membrane proteins; Transport of small molecules
PA3263	1	1	0	0	SNRC	PA3263	3651056	3651976	first		conserved hypothetical protein	Hypothetical, unclassified, unknown
PA3222	1	1	0	0	SNRC	PA3222	3610250	3611149	first		hypothetical protein	Membrane proteins
PA3189	1	1	0	0	SNRC	PA3189	3579351	3580283	complement		probable permease of ABC sugar transporter	Transport of small molecules
PA3061	1	2	0	0	SNRC	PA3061	3425555	3426922	complement	pelD	PelD	Cell wall / LPS / capsule
PA2604	1	1	0	0	SNRC	PA2604	2947803	2948471	first		conserved hypothetical protein	Hypothetical, unclassified, unknown
PA2571	1	1	0	0	SNRC	PA2571	2906166	2907578	complement		probable two-component sensor	Two-component regulatory systems
PA2431	1	1	0	0	SNRC	PA2431	2725967	2728141	complement		hypothetical protein	Membrane proteins
PA2338	1	1	0	0	SNRC	PA2338	2582097	2583407	first		probable binding protein component of ABC maltose/mannitol transporter	Transport of small molecules
PA2223	1	1	0	0	SNRC	PA2223	2445545	2446564	complement		hypothetical protein	Hypothetical, unclassified, unknown
PA2039	1	1	0	0	SNRC	PA2039	2229425	2230183	complement		hypothetical protein	Membrane proteins
PA1927	1	1	0	0	SNRC	PA1927	2106580	2108880	first	metE	5-methyltetrahydropteroyltriglutamate-homocysteine S-methyltransferase	Amino acid biosynthesis and metabolism
PA1877	1	1	0	0	SNRC	PA1877	2047275	2048462	first		probable secretion protein	Protein secretion/export apparatus; Antibiotic resistance and susceptibility
PA1429	1	1	0	0	SNRC	PA1429	1555012	1557720	first		probable cation-transporting P-type ATPase	Membrane proteins; Transport of small molecules
PA1295	1	1	0	0	SNRC	PA1295	1406459	1406752	first		conserved hypothetical protein	Hypothetical, unclassified, unknown
PA1231	1	1	0	0	SNRC	PA1231	1331727	1332635	first		conserved hypothetical protein	Membrane proteins
PA0975	1	1	0	0	SNRC	PA0975	1058812	1059606	first		probable radical activating enzyme	Putative enzymes
PA0916	1	1	0	0	SNRC	PA0916	998444	999766	complement		conserved hypothetical protein	Hypothetical, unclassified, unknown
PA0818	1	1	0	0	SNRC	PA0818	895396	895668	complement		hypothetical protein	Hypothetical, unclassified, unknown
PA0761	1	1	0	0	SNRC	PA0761	829276	830892	complement	nadB	L-aspartate oxidase	Amino acid biosynthesis and metabolism; Biosynthesis of cofactors, prosthetic groups and carriers
PA0690	1	2	0	0	SNRC	PA0690	749957	762499	first		hypothetical protein	Hypothetical, unclassified, unknown
PA0642	1	1	0	0	SNRC	PA0642	698932	699720	first		hypothetical protein	Related to phage, transposon, or plasmid
PA0558	1	1	0	0	SNRC	PA0558	615607	616374	first		conserved hypothetical protein	Hypothetical, unclassified, unknown
PA0543	1	1	0	0	SNRC	PA0543	600426	601394	first		hypothetical protein	Hypothetical, unclassified, unknown
PA0347	1	1	0	0	SNRC	PA0347	389733	390884	complement	glpQ	glycerophosphoryl diester phosphodiesterase, periplasmic	Fatty acid and phospholipid metabolism
PA0165	1	1	0	0	SNRC	PA0165	189120	189956	first		hypothetical protein	Hypothetical, unclassified, unknown
PA5219	1	1	0	0	SNRD	PA5219	5876664	5877857	first		hypothetical protein	Membrane proteins
PA5138	1	1	0	0	SNRD	PA5138	5786853	5787605	complement		hypothetical protein	Hypothetical, unclassified, unknown
PA5111	1	1	0	0	SNRD	PA5111	5753614	5754144	complement	gloA3	lactoylglutathione lyase	Central intermediary metabolism
PA5075	1	1	0	0	SNRD	PA5075	5712204	5713166	complement		probable permease of ABC transporter	Membrane proteins; Transport of small molecules
PA4781	1	1	0	0	SNRD	PA4781	5369187	5370368	complement		cyclic di-GMP phosphodiesterase	Transcriptional regulators; Two-component regulatory systems; Motility & Attachment; Cell wall / LPS / capsule
PA4780	1	1	0	0	SNRD	PA4780	5368170	5369063	complement		conserved hypothetical protein	Hypothetical, unclassified, unknown
PA4737	1	1	0	0	SNRD	PA4737	5322235	5322450	first		hypothetical protein	Hypothetical, unclassified, unknown
PA4670	1	1	0	0	SNRD	PA4670	5238408	5239349	first	prs	ribose-phosphate pyrophosphokinase	Carbon compound catabolism; Nucleotide biosynthesis and metabolism
PA4601	1	1	0	0	SNRD	PA4601	5156368	5160615	first	morA	motility regulator	Membrane proteins
PA4512	1	1	0	0	SNRD	PA4512	5049769	5050668	first	lpxO1	lipopolysaccharide biosynthetic protein LpxO1	Putative enzymes; Cell wall / LPS / capsule
PA4112	1	1	0	0	SNRD	PA4112	4595849	4600102	complement		probable sensor/response regulator hybrid	Two-component regulatory systems
PA4084	1	1	0	0	SNRD	PA4084	4565421	4567955	complement	cupB3	usher CupB3	Motility & Attachment
PA3974	1	1	0	0	SNRD	PA3974	4453289	4455676	complement	ladS	Lost Adherence Sensor, LadS	Two-component regulatory systems
PA3931	1	1	0	0	SNRD	PA3931	4406806	4407585	first		conserved hypothetical protein	Hypothetical, unclassified, unknown
PA3757	1	1	0	0	SNRD	PA3757	4207408	4208151	first	Transcriptional regulator of N-Acetylglucosamine catabolism operon	nagR
PA3738	1	1	0	0	SNRD	PA3738	4190616	4191512	complement	xerD	integrase/recombinase XerD	DNA replication, recombination, modification and repair
PA3646	1	1	0	0	SNRD	PA3646	4083444	4084505	complement	lpxD	UDP-3-O-[3-hydroxylauroyl] glucosamine N-acyltransferase	Cell wall / LPS / capsule
PA3550	1	1	0	0	SNRD	PA3550	3977184	3977834	first	algF	alginate o-acetyltransferase AlgF	Cell wall / LPS / capsule; Adaptation, Protection; Secreted Factors (toxins, enzymes, alginate)
PA3519	1	1	0	0	SNRD	PA3519	3935800	3936837	complement		hypothetical protein	Hypothetical, unclassified, unknown
PA3414	1	1	0	0	SNRD	PA3414	3820308	3820892	first		hypothetical protein	Hypothetical, unclassified, unknown
PA3374	1	1	0	0	SNRD	PA3374	3781680	3782843	complement		conserved hypothetical protein	Transport of small molecules
PA3340	1	1	0	0	SNRD	PA3340	3749719	3751767	complement		hypothetical protein	Membrane proteins
PA3308	1	2	0	0	SNRD	PA3308	3707090	3709942	first	hepA	RNA helicase HepA	Transcription, RNA processing and degradation
PA3238	1	1	0	0	SNRD	PA3238	3625201	3626562	first		hypothetical protein	Hypothetical, unclassified, unknown
PA3183	1	1	0	0	SNRD	PA3183	3572324	3573793	complement	zwf	glucose-6-phosphate 1-dehydrogenase	Energy metabolism; Carbon compound catabolism
PA3047	1	1	0	0	SNRD	PA3047	3410264	3411694	first		probable D-alanyl-D-alanine carboxypeptidase	Cell wall / LPS / capsule
PA2882	1	1	0	0	SNRD	PA2882	3234256	3235371	complement		probable two-component sensor	Two-component regulatory systems
PA2399	1	2	0	0	SNRD	PA2399	2657798	2665144	complement	pvdD	pyoverdine synthetase D	Secreted Factors (toxins, enzymes, alginate); Adaptation, Protection
PA2361	1	1	0	0	SNRD	PA2361	2608229	2612044	complement		hypothetical protein	Hypothetical, unclassified, unknown
PA2247	1	1	0	0	SNRD	PA2247	2473213	2474445	first	bkdA1	2-oxoisovalerate dehydrogenase (alpha subunit)	Amino acid biosynthesis and metabolism
PA2231	1	1	0	0	SNRD	PA2231	2453667	2455103	first	pslA	PslA	Cell wall / LPS / capsule
PA2130	1	1	0	0	SNRD	PA2130	2343862	2346480	first	cupA3	usher CupA3	Motility & Attachment
PA2123	1	1	0	0	SNRD	PA2123	2335172	2336104	first		probable transcriptional regulator	Transcriptional regulators
PA1621	1	1	0	0	SNRD	PA1621	1764536	1765348	first		probable hydrolase	Putative enzymes
PA1603	1	1	0	0	SNRD	PA1603	1746231	1746653	complement		probable transcriptional regulator	Transcriptional regulators
PA1485	1	1	0	0	SNRD	PA1485	1610745	1612112	first		probable amino acid permease	Membrane proteins; Transport of small molecules
PA1367	1	1	0	0	SNRD	PA1367	1480215	1481051	complement		hypothetical protein	Hypothetical, unclassified, unknown
PA1338	1	1	0	0	SNRD	PA1338	1451719	1453392	complement	ggt	gamma-glutamyltranspeptidase precursor	Amino acid biosynthesis and metabolism; Adaptation, Protection; Central intermediary metabolism
PA1224	1	1	0	0	SNRD	PA1224	1327024	1327803	first		probable NAD(P)H dehydrogenase	Putative enzymes
PA1196	1	1	0	0	SNRD	PA1196	1297309	1298709	first		probable transcriptional regulator	Transcriptional regulators
PA0932	1	1	0	0	SNRD	PA0932	1020708	1021607	first	cysM	cysteine synthase B	Amino acid biosynthesis and metabolism
PA0929	1	2	0	0	SNRD	PA0929	1015938	1016657	first		two-component response regulator	Transport of small molecules; Two-component regulatory systems
PA0879	1	1	0	0	SNRD	PA0879	961370	962530	first		probable acyl-CoA dehydrogenase	Putative enzymes
PA0714	1	1	0	0	SNRD	PA0714	784698	785174	first		PhrD	Hypothetical, unclassified, unknown
PA0643	1	1	0	0	SNRD	PA0643	699744	700835	first		hypothetical protein	Related to phage, transposon, or plasmid
PA0428	1	1	0	0	SNRD	PA0428	477886	479805	complement		probable ATP-dependent RNA helicase	Transcription, RNA processing and degradation
PA0401	1	1	0	0	SNRD	PA0401	443419	444690	complement		noncatalytic dihydroorotase-like protein	Nucleotide biosynthesis and metabolism
PA0375	1	1	0	0	SNRD	PA0375	419562	420569	first	ftsX	cell division protein FtsX	Cell division
PA5042	1	1	0	0	SNRF	PA5042	5678433	5679056	complement	pilO	type 4 fimbrial biogenesis protein PilO	Motility & Attachment
PA4976	1	1	0	0	SNRF	PA4976	5586370	5587551	complement	aruH	Arginine:Pyruvate Transaminas, AruH	Amino acid biosynthesis and metabolism
PA4872	1	1	0	0	SNRF	PA4872	5469115	5469978	complement		hypothetical protein	Hypothetical, unclassified, unknown
PA4532	1	1	0	0	SNRF	PA4532	5074724	5075413	complement		hypothetical protein	Membrane proteins
PA4488	1	1	0	0	SNRF	PA4488	5018756	5020405	complement		conserved hypothetical protein	Hypothetical, unclassified, unknown
PA4435	1	1	0	0	SNRF	PA4435	4967313	4968458	complement		probable acyl-CoA dehydrogenase	Putative enzymes
PA4358	1	1	0	0	SNRF	PA4358	4884961	4887261	complement		probable ferrous iron transport protein	Membrane proteins; Transport of small molecules
PA4354	1	1	0	0	SNRF	PA4354	4882053	4882355	first		conserved hypothetical protein	Hypothetical, unclassified, unknown
PA4225	1	1	0	0	SNRF	PA4225	4731369	4736798	complement	pchF	pyochelin synthetase	Secreted Factors (toxins, enzymes, alginate); Transport of small molecules
PA4085	1	1	0	0	SNRF	PA4085	4568277	4569023	complement	cupB2	chaperone CupB2	Motility & Attachment; Chaperones & heat shock proteins
PA4034	1	1	0	0	SNRF	PA4034	4514695	4515384	first	aqpZ	aquaporin Z	Membrane proteins; Transport of small molecules
PA3946	1	1	0	0	SNRF	PA3946	4423212	4426850	complement	Two-component sensor RocS1	rocS1
PA3433	1	1	0	0	SNRF	PA3433	3840844	3841737	first		probable transcriptional regulator	Transcriptional regulators
PA3327	1	2	0	0	SNRF	PA3327	3730557	3737615	first		probable non-ribosomal peptide synthetase	Adaptation, Protection
PA3141	1	1	0	0	SNRF	PA3141	3524681	3526678	complement	wbpM	nucleotide sugar epimerase/dehydratase WbpM	Putative enzymes; Membrane proteins; Cell wall / LPS / capsule
PA2873	1	1	0	0	SNRF	PA2873	3225381	3227387	complement		hypothetical protein	Hypothetical, unclassified, unknown; Membrane proteins
PA2687	1	1	0	0	SNRF	PA2687	3038803	3040143	first	pfeS	two-component sensor PfeS	Two-component regulatory systems
PA2583	1	1	0	0	SNRF	PA2583	2919591	2922569	complement		tRNA-Gly	Transcriptional regulators; Two-component regulatory systems
PA2542	1	1	0	0	SNRF	PA2542	2870162	2873827	complement		conserved hypothetical protein	Hypothetical, unclassified, unknown
PA2416	1	1	0	0	SNRF	PA2416	2698526	2700163	first	treA	periplasmic trehalase precursor	Carbon compound catabolism
PA1459	1	1	0	0	SNRF	PA1459	1589338	1590444	first		probable methyltransferase	Chemotaxis
PA1246	1	1	0	0	SNRF	PA1246	1350747	1352528	first	aprD	alkaline protease secretion protein AprD	Secreted Factors (toxins, enzymes, alginate); Protein secretion/export apparatus
PA0845	1	1	0	0	SNRF	PA0845	921792	923804	complement		conserved hypothetical protein	Hypothetical, unclassified, unknown
PA0632	1	1	0	0	SNRF	PA0632	689236	689466	first		hypothetical protein	Related to phage, transposon, or plasmid
PA0495	1	1	0	0	SNRF	PA0495	554383	555261	first		hypothetical protein	Hypothetical, unclassified, unknown
PA0459	1	1	0	0	SNRF	PA0459	518083	520635	first		probable ClpA/B protease ATP binding subunit	Translation, post-translational modification, degradation
PA0411	1	1	0	0	SNRF	PA0411	451130	453178	first	pilJ	twitching motility protein PilJ	Chemotaxis; Motility & Attachment
PA0225	1	1	0	0	SNRF	PA0225	254791	255330	first		probable transcriptional regulator	Transcriptional regulators
PA0196	1	1	0	0	SNRF	PA0196	225603	227039	first	pntB	pyridine nucleotide transhydrogenase, beta subunit	Transport of small molecules; Energy metabolism
PA5544	1	1	0	0	SNRG	PA5544	6236226	6238250	complement		conserved hypothetical protein	Membrane proteins
PA5458	1	1	0	0	SNRG	PA5458	6149179	6150321	first		hypothetical protein	Membrane proteins
PA5382	1	1	0	0	SNRG	PA5382	6060340	6061233	complement		probable transcriptional regulator	Transcriptional regulators
PA5375	1	1	0	0	SNRG	PA5375	6051644	6053194	first	betT1	choline transporter BetT	Membrane proteins; Transport of small molecules
PA5346	1	1	0	0	SNRG	PA5346	6015141	6016550	first	sadB	SadB	Hypothetical, unclassified, unknown
PA5136	1	1	0	0	SNRG	PA5136	5784430	5785911	first		hypothetical protein	Hypothetical, unclassified, unknown
PA5033	1	1	0	0	SNRG	PA5033	5663889	5664869	first		hypothetical protein	Hypothetical, unclassified, unknown
PA4807	1	1	0	0	SNRG	PA4807	5392523	5394448	complement	selB	selenocysteine-specific elongation factor	Translation, post-translational modification, degradation
PA4598	1	1	0	0	SNRG	PA4598	5151078	5154209	complement	mexD	Resistance-Nodulation-Cell Division (RND) multidrug efflux transporter MexD	Transport of small molecules; Membrane proteins; Antibiotic resistance and susceptibility
PA4591	1	1	0	0	SNRG	PA4591	5141786	5143063	complement		hypothetical protein	Hypothetical, unclassified, unknown
PA4167	1	1	0	0	SNRG	PA4167	4662693	4663511	complement		probable oxidoreductase	Putative enzymes
PA4096	1	1	0	0	SNRG	PA4096	4578254	4579513	first		probable major facilitator superfamily (MFS) transporter	Membrane proteins; Transport of small molecules
PA4022	1	1	0	0	SNRG	PA4022	4502271	4503791	first		probable aldehyde dehydrogenase	Putative enzymes
PA3992	1	1	0	0	SNRG	PA3992	4472131	4473477	first		hypothetical protein	Hypothetical, unclassified, unknown
PA3958	1	2	0	0	SNRG	PA3958	4437390	4438529	first		hypothetical protein	Hypothetical, unclassified, unknown
PA3876	1	1	0	0	SNRG	PA3876	4342122	4343528	complement	narK2	nitrite extrusion protein 2	Membrane proteins; Transport of small molecules
PA3739	1	1	0	0	SNRG	PA3739	4191727	4193562	first		probable sodium/hydrogen antiporter	Membrane proteins; Transport of small molecules
PA3614	1	1	0	0	SNRG	PA3614	4048519	4049922	first		hypothetical protein	Hypothetical, unclassified, unknown
PA3521	1	1	0	0	SNRG	PA3521	3938020	3939495	complement		probable outer membrane protein precursor	Membrane proteins; Transport of small molecules
PA3512	1	1	0	0	SNRG	PA3512	3927558	3928334	complement		probable permease of ABC transporter	Membrane proteins; Transport of small molecules
PA3469	1	1	0	0	SNRG	PA3469	3882441	3882983	first		conserved hypothetical protein	Hypothetical, unclassified, unknown
PA3438	1	1	0	0	SNRG	PA3438	3845775	3846335	first	folE1	GTP cyclohydrolase I precursor	Biosynthesis of cofactors, prosthetic groups and carriers
PA3346	1	1	0	0	SNRG	PA3346	3757659	3759374	complement		probable two-component response regulator	Transcriptional regulators; Two-component regulatory systems
PA3005	1	1	0	0	SNRG	PA3005	3365756	3366754	complement	nagZ	beta-N-acetyl-D-glucosaminidase	Putative enzymes; Antibiotic resistance and susceptibility; Amino acid biosynthesis and metabolism
PA2787	1	1	0	0	SNRG	PA2787	3143152	3144390	first	cpg2	carboxypeptidase G2 precursor	Central intermediary metabolism
PA2696	1	1	0	0	SNRG	PA2696	3049268	3050161	complement		probable transcriptional regulator	Transcriptional regulators
PA2677	1	1	0	0	SNRG	PA2677	3022988	3024715	complement		probable type II secretion protein	Protein secretion/export apparatus
PA2602	1	1	0	0	SNRG	PA2602	2945264	2945869	first		hypothetical protein	Hypothetical, unclassified, unknown
PA2526	1	1	0	0	SNRG	PA2526	2847776	2850886	complement		probable Resistance-Nodulation-Cell Division (RND) efflux transporter	Membrane proteins; Transport of small molecules
PA2519	1	1	0	0	SNRG	PA2519	2836171	2837127	complement	xylS	transcriptional regulator XylS	Transcriptional regulators
PA2394	1	1	0	0	SNRG	PA2394	2649995	2651278	first	pvdN	PvdN	Adaptation, Protection
PA2307	1	1	0	0	SNRG	PA2307	2545769	2546635	complement		probable permease of ABC transporter	Membrane proteins; Transport of small molecules
PA2280	1	1	0	0	SNRG	PA2280	2508775	2509467	first		conserved hypothetical protein	Hypothetical, unclassified, unknown
PA2267	1	1	0	0	SNRG	PA2267	2497116	2498012	complement		probable transcriptional regulator	Transcriptional regulators
PA2192	1	1	0	0	SNRG	PA2192	2411709	2412122	first		conserved hypothetical protein	Hypothetical, unclassified, unknown
PA1938	1	1	0	0	SNRG	PA1938	2118926	2119747	first		conserved hypothetical protein	Related to phage, transposon, or plasmid
PA1803	1	1	0	0	SNRG	PA1803	1956227	1958623	first	lon	Lon protease	Adaptation, Protection; Translation, post-translational modification, degradation
PA1770	1	1	0	0	SNRG	PA1770	1914037	1916412	first	ppsA	phosphoenolpyruvate synthase	Energy metabolism; Carbon compound catabolism; Central intermediary metabolism
PA1715	1	1	0	0	SNRG	PA1715	1859071	1859493	first	pscB	type III export apparatus protein	Protein secretion/export apparatus
PA1529	1	1	0	0	SNRG	PA1529	1666025	1668409	first	lig	DNA ligase	DNA replication, recombination, modification and repair
PA1480	1	2	0	0	SNRG	PA1480	1605088	1607061	first	ccmF	cytochrome C-type biogenesis protein CcmF	Energy metabolism
PA1216	1	1	0	0	SNRG	PA1216	1317404	1318150	complement		hypothetical protein	Hypothetical, unclassified, unknown
PA1115	1	1	0	0	SNRG	PA1115	1207979	1210303	complement		hypothetical protein	Membrane proteins
PA1104	1	1	0	0	SNRG	PA1104	1196021	1197376	first	fliI	flagellum-specific ATP synthase FliI	Energy metabolism; Motility & Attachment
PA1034	1	1	0	0	SNRG	PA1034	1123148	1123348	complement		hypothetical protein	Hypothetical, unclassified, unknown
PA0983	1	1	0	0	SNRG	PA0983	1065138	1065425	first		conserved hypothetical protein	Hypothetical, unclassified, unknown
PA0865	1	1	0	0	SNRG	PA0865	945834	946907	first	hpd	4-hydroxyphenylpyruvate dioxygenase	Amino acid biosynthesis and metabolism
PA0830	1	1	0	0	SNRG	PA0830	904768	905601	complement		hypothetical protein	Hypothetical, unclassified, unknown
PA0784	1	1	0	0	SNRG	PA0784	856942	857871	complement		probable transcriptional regulator	Transcriptional regulators
PA0692	1	1	0	0	SNRG	PA0692	763657	765291	first		hypothetical protein	Hypothetical, unclassified, unknown
PA0283	1	1	0	0	SNRG	PA0283	316791	317789	complement	sbp	sulfate-binding protein precursor	Transport of small molecules
PA0251	1	1	0	0	SNRG	PA0251	282912	283553	complement		hypothetical protein	Hypothetical, unclassified, unknown
PA0145	1	1	0	0	SNRG	PA0145	165219	165737	complement		hypothetical protein	Hypothetical, unclassified, unknown
PA0044	1	1	0	0	SNRG	PA0044	58786	60159	first	exoT	exoenzyme T	Secreted Factors (toxins, enzymes, alginate)
PA5170	1	1	0	0	SNRJ	PA5170	5820910	5822358	first	arcD	arginine/ornithine antiporter	Membrane proteins; Amino acid biosynthesis and metabolism; Transport of small molecules
PA4964	1	1	0	0	SNRJ	PA4964	5572222	5574486	complement	parC	topoisomerase IV subunit A	DNA replication, recombination, modification and repair
PA4752	1	1	0	0	SNRJ	PA4752	5337900	5338523	complement	ftsJ	cell division protein FtsJ	Cell division
PA4682	1	1	0	0	SNRJ	PA4682	5250620	5251666	complement		hypothetical protein	Hypothetical, unclassified, unknown
PA4576	1	1	0	0	SNRJ	PA4576	5123053	5125506	complement		probable ATP-dependent protease	Putative enzymes
PA4565	1	2	0	0	SNRJ	PA4565	5113481	5114599	complement	proB	glutamate 5-kinase	Amino acid biosynthesis and metabolism
PA4418	1	1	0	0	SNRJ	PA4418	4952604	4954343	complement	ftsI	penicillin-binding protein 3	Cell division; Cell wall / LPS / capsule
PA4411	1	1	0	0	SNRJ	PA4411	4943633	4945075	complement	murC	UDP-N-acetylmuramate--alanine ligase	Cell wall / LPS / capsule
PA4133	1	1	0	0	SNRJ	PA4133	4622812	4624239	first		cytochrome c oxidase subunit (cbb3-type)	Energy metabolism
PA3364	1	1	0	0	SNRJ	PA3364	3774578	3775735	complement	amiC	aliphatic amidase expression-regulating protein	Transcriptional regulators
PA3350	1	1	0	0	SNRJ	PA3350	3761961	3762659	first		hypothetical protein	Hypothetical, unclassified, unknown
PA3255	1	1	0	0	SNRJ	PA3255	3641233	3641811	first		hypothetical protein	Hypothetical, unclassified, unknown
PA3052	1	1	0	0	SNRJ	PA3052	3416061	3417041	first		hypothetical protein	Hypothetical, unclassified, unknown
PA2857	1	1	0	0	SNRJ	PA2857	3209289	3209972	first		probable ATP-binding component of ABC transporter	Transport of small molecules
PA2838	1	1	0	0	SNRJ	PA2838	3191687	3192658	first		probable transcriptional regulator	Transcriptional regulators
PA2724	1	1	0	0	SNRJ	PA2724	3076697	3077236	first		hypothetical protein	Hypothetical, unclassified, unknown
PA2469	1	1	0	0	SNRJ	PA2469	2786972	2787886	complement		probable transcriptional regulator	Transcriptional regulators
PA2459	1	1	0	0	SNRJ	PA2459	2759482	2760087	complement		hypothetical protein	Hypothetical, unclassified, unknown
PA2260	1	1	0	0	SNRJ	PA2260	2488950	2489732	first		hypothetical protein	Hypothetical, unclassified, unknown; Carbon compound catabolism
PA2018	1	2	0	0	SNRJ	PA2018	2208169	2211306	complement		Resistance-Nodulation-Cell Division (RND) multidrug efflux transporter	Transport of small molecules; Membrane proteins; Antibiotic resistance and susceptibility
PA1545	1	1	0	0	SNRJ	PA1545	1682051	1682518	first		hypothetical protein	Hypothetical, unclassified, unknown
PA1440	1	1	0	0	SNRJ	PA1440	1569721	1570308	complement		hypothetical protein	Hypothetical, unclassified, unknown
PA1252	1	1	0	0	SNRJ	PA1252	1359590	1360594	first		probable L-malate dehydrogenase	Putative enzymes
PA1036	1	1	0	0	SNRJ	PA1036	1124165	1124725	first		hypothetical protein	Hypothetical, unclassified, unknown
PA0872	1	1	0	0	SNRJ	PA0872	952619	953407	complement	phhA	phenylalanine-4-hydroxylase	Amino acid biosynthesis and metabolism
PA0693	1	1	0	0	SNRJ	PA0693	765315	767162	first	exbB2	transport protein ExbB2	Membrane proteins; Transport of small molecules
PA0355	1	1	0	0	SNRJ	PA0355	399493	400032	complement	pfpI	protease PfpI	Translation, post-translational modification, degradation
PA0065	1	1	0	0	SNRJ	PA0065	77432	78097	complement		hypothetical protein	Hypothetical, unclassified, unknown
PA0022	1	1	0	0	SNRJ	PA0022	24001	24558	first		conserved hypothetical protein	Hypothetical, unclassified, unknown
PA4967	1	1	0	0	SNRL	PA4967	5576028	5577917	complement	parE	topoisomerase IV subunit B	DNA replication, recombination, modification and repair
PA4822	1	1	0	0	SNRL	PA4822	5412569	5414236	complement		hypothetical protein	Membrane proteins
PA4270	1	1	0	0	SNRL	PA4270	4776544	4780617	complement	rpoB	P26	Transcription, RNA processing and degradation
PA4237	1	1	0	0	SNRL	PA4237	4753990	4754379	complement	rplQ	50S ribosomal protein L17	Translation, post-translational modification, degradation
PA4184	1	1	0	0	SNRL	PA4184	4680092	4681114	complement		probable transcriptional regulator	Transcriptional regulators
PA4126	1	1	0	0	SNRL	PA4126	4614024	4615328	first		probable major facilitator superfamily (MFS) transporter	Membrane proteins; Carbon compound catabolism; Transport of small molecules
PA3822	1	1	0	0	SNRL	PA3822	4279007	4279345	complement		conserved hypothetical protein	Hypothetical, unclassified, unknown
PA3258	1	1	0	0	SNRL	PA3258	3645099	3646904	first		hypothetical protein	Hypothetical, unclassified, unknown
PA3240	1	1	0	0	SNRL	PA3240	3627509	3628366	first		conserved hypothetical protein	Hypothetical, unclassified, unknown
PA3051	1	1	0	0	SNRL	PA3051	3415786	3416067	complement		hypothetical protein	Hypothetical, unclassified, unknown
PA2916	1	1	0	0	SNRL	PA2916	3271813	3272406	complement		hypothetical protein	Membrane proteins
PA2684	1	1	0	0	SNRL	PA2684	3031749	3035702	complement		conserved hypothetical protein	Hypothetical, unclassified, unknown
PA2594	1	1	0	0	SNRL	PA2594	2936490	2937449	complement		conserved hypothetical protein	Hypothetical, unclassified, unknown
PA2525	1	1	0	0	SNRL	PA2525	2846283	2847779	complement		probable outer membrane protein precursor	Membrane proteins; Transport of small molecules
PA2500	1	1	0	0	SNRL	PA2500	2817449	2818675	first		probable major facilitator superfamily (MFS) transporter	Membrane proteins; Transport of small molecules
PA2487	1	1	0	0	SNRL	PA2487	2803860	2804132	complement		hypothetical protein	Hypothetical, unclassified, unknown
PA1896	1	1	0	0	SNRL	PA1896	2066786	2067955	complement		hypothetical protein	Hypothetical, unclassified, unknown
PA1893	1	1	0	0	SNRL	PA1893	2062398	2064827	complement		hypothetical protein	Putative enzymes
PA1874	1	1	0	0	SNRL	PA1874	2036441	2043847	first		hypothetical protein	Hypothetical, unclassified, unknown; Antibiotic resistance and susceptibility
PA1868	1	1	0	0	SNRL	PA1868	2028968	2031298	first	xqhA	secretion protein XqhA	Protein secretion/export apparatus
PA1605	1	1	0	0	SNRL	PA1605	1747596	1748630	first		hypothetical protein	Hypothetical, unclassified, unknown
PA1540	1	1	0	0	SNRL	PA1540	1678261	1678590	complement		conserved hypothetical protein	Membrane proteins
PA1539	1	1	0	0	SNRL	PA1539	1677559	1678407	first		hypothetical protein	Hypothetical, unclassified, unknown
PA1394	1	1	0	0	SNRL	PA1394	1516433	1516687	first		hypothetical protein	Hypothetical, unclassified, unknown
PA1289	1	1	0	0	SNRL	PA1289	1400711	1401190	complement		hypothetical protein	Hypothetical, unclassified, unknown
PA1243	1	1	0	0	SNRL	PA1243	1345248	1347824	complement		probable sensor/response regulator hybrid	Two-component regulatory systems
PA1183	1	1	0	0	SNRL	PA1183	1284513	1285823	first	dctA	C4-dicarboxylate transport protein	Transport of small molecules
PA1098	1	2	0	0	SNRL	PA1098	1189172	1190380	first	fleS	two-component sensor	Two-component regulatory systems
PA1090	1	1	0	0	SNRL	PA1090	1176958	1177620	first		hypothetical protein	Hypothetical, unclassified, unknown
PA0804	1	1	0	0	SNRL	PA0804	881958	882779	first		probable oxidoreductase	Putative enzymes
PA0683	1	1	0	0	SNRL	PA0683	740203	741348	first		probable type II secretion system protein	Protein secretion/export apparatus
PA0625	1	1	0	0	SNRL	PA0625	683599	685836	first		hypothetical protein	Related to phage, transposon, or plasmid
PA0621	1	1	0	0	SNRL	PA0621	680893	681351	first		conserved hypothetical protein	Related to phage, transposon, or plasmid
PA0426	1	1	0	0	SNRL	PA0426	473191	476331	first	mexB	Resistance-Nodulation-Cell Division (RND) multidrug efflux transporter MexB	Transport of small molecules; Membrane proteins; Antibiotic resistance and susceptibility
PA0217	1	1	0	0	SNRL	PA0217	244690	245619	complement		probable transcriptional regulator	Transcriptional regulators
PA0177	1	1	0	0	SNRL	PA0177	201675	202160	complement		probable purine-binding chemotaxis protein	Adaptation, Protection; Chemotaxis
PA0078	1	1	0	0	SNRL	PA0078	95048	96397	complement	TssL1	tssL1
PA5336	1	1	0	0	SNRO	PA5336	6005199	6005810	first	gmk	guanylate kinase	Nucleotide biosynthesis and metabolism
PA5297	1	1	0	0	SNRO	PA5297	5964859	5966577	first	poxB	pyruvate dehydrogenase (cytochrome)	Central intermediary metabolism; Energy metabolism
PA5195	1	1	0	0	SNRO	PA5195	5847972	5848367	complement		probable heat shock protein	Chaperones & heat shock proteins
PA5135	1	1	0	0	SNRO	PA5135	5783588	5784361	first		conserved hypothetical protein	Hypothetical, unclassified, unknown
PA5089	1	1	0	0	SNRO	PA5089	5727239	5729476	complement		hypothetical protein	Hypothetical, unclassified, unknown
PA4856	1	1	0	0	SNRO	PA4856	5452150	5454978	first	retS	RetS (Regulator of Exopolysaccharide and Type III Secretion)	Two-component regulatory systems
PA4838	1	1	0	0	SNRO	PA4838	5429984	5431138	first		hypothetical protein	Hypothetical, unclassified, unknown
PA4701	1	1	0	0	SNRO	PA4701	5280505	5282067	first		conserved hypothetical protein	Hypothetical, unclassified, unknown
PA4523	1	1	0	0	SNRO	PA4523	5065491	5067746	complement		hypothetical protein	Hypothetical, unclassified, unknown
PA4481	1	1	0	0	SNRO	PA4481	5012394	5013431	complement	mreB	rod shape-determining protein MreB	Cell wall / LPS / capsule; Cell division
PA4370	1	1	0	0	SNRO	PA4370	4898193	4899533	first	icmP	Insulin-cleaving metalloproteinase outer membrane protein precursor	Membrane proteins
PA4289	1	1	0	0	SNRO	PA4289	4811396	4812601	first		probable transporter	Membrane proteins; Transport of small molecules
PA4178	1	1	0	0	SNRO	PA4178	4673963	4674706	first		hypothetical protein	Hypothetical, unclassified, unknown
PA4102	1	1	0	0	SNRO	PA4102	4585886	4587190	first	bfmS	BfmS	Two-component regulatory systems; Cell wall / LPS / capsule
PA4021	1	1	0	0	SNRO	PA4021	4500001	4501932	complement		probable transcriptional regulator	Transcriptional regulators
PA3898	1	1	0	0	SNRO	PA3898	4366301	4367182	first		probable transcriptional regulator	Transcriptional regulators
PA3862	1	1	0	0	SNRO	PA3862	4322788	4323735	first	dauB	NAD(P)H-dependent anabolic L-arginine dehydrogenase, DauB	Amino acid biosynthesis and metabolism
PA3667	1	1	0	0	SNRO	PA3667	4105874	4107079	first		probable pyridoxal-phosphate dependent enzyme	Putative enzymes
PA3475	1	1	0	0	SNRO	PA3475	3888178	3888984	complement	pheC	cyclohexadienyl dehydratase precursor	Adaptation, Protection; Amino acid biosynthesis and metabolism
PA3459	1	1	0	0	SNRO	PA3459	3865897	3867666	first		probable glutamine amidotransferase	Amino acid biosynthesis and metabolism
PA3392	1	1	0	0	SNRO	PA3392	3797009	3798919	first	nosZ	nitrous-oxide reductase precursor	Energy metabolism
PA3357	1	1	0	0	SNRO	PA3357	3768184	3769530	first	dsdA	D-serine dehydratase	Amino acid biosynthesis and metabolism
PA3230	1	1	0	0	SNRO	PA3230	3617343	3618467	complement		conserved hypothetical protein	Hypothetical, unclassified, unknown
PA3215	1	1	0	0	SNRO	PA3215	3603994	3605007	complement		probable transcriptional regulator	Transcriptional regulators
PA2914	1	1	0	0	SNRO	PA2914	3269795	3270826	first		probable permease of ABC transporter	Membrane proteins; Transport of small molecules
PA2639	1	1	0	0	SNRO	PA2639	2983963	2985744	first	nuoD	NADH dehydrogenase I chain C,D	Energy metabolism
PA2440	1	1	0	0	SNRO	PA2440	2737882	2738844	first		hypothetical protein	Hypothetical, unclassified, unknown
PA2363	1	1	0	0	SNRO	PA2363	2612817	2614148	complement		hypothetical protein	Hypothetical, unclassified, unknown
PA2290	1	1	0	0	SNRO	PA2290	2518693	2521104	complement	gcd	glucose dehydrogenase	Carbon compound catabolism; Energy metabolism
PA2272	1	1	0	0	SNRO	PA2272	2501720	2503417	first	pbpC	penicillin-binding protein 3A	Cell wall / LPS / capsule
PA2191	1	1	0	0	SNRO	PA2191	2410344	2411480	complement	exoY	adenylate cyclase ExoY	Secreted Factors (toxins, enzymes, alginate)
PA2086	1	1	0	0	SNRO	PA2086	2295533	2296435	first		probable epoxide hydrolase	Carbon compound catabolism
PA1914	1	1	0	0	SNRO	PA1914	2086808	2088034	complement		conserved hypothetical protein	Putative enzymes
PA1408	1	1	0	0	SNRO	PA1408	1530605	1533028	complement		hypothetical protein	Membrane proteins
PA1174	1	1	0	0	SNRO	PA1174	1273309	1275798	complement	napA	periplasmic nitrate reductase protein NapA	Energy metabolism
PA1139	1	1	0	0	SNRO	PA1139	1230310	1231158	first		hypothetical protein	Hypothetical, unclassified, unknown
PA1097	1	1	0	0	SNRO	PA1097	1187587	1189059	first	fleQ	transcriptional regulator FleQ	Motility & Attachment; Transcriptional regulators
PA0876	1	1	0	0	SNRO	PA0876	958406	959350	first		probable transcriptional regulator	Transcriptional regulators
PA0844	1	1	0	0	SNRO	PA0844	919258	921450	complement	plcH	hemolytic phospholipase C precursor	Secreted Factors (toxins, enzymes, alginate)
PA0598	1	1	0	0	SNRO	PA0598	658343	659101	first		hypothetical protein	Hypothetical, unclassified, unknown
PA0239	1	1	0	0	SNRO	PA0239	269669	270547	first		hypothetical protein	Membrane proteins
PA0191	1	1	0	0	SNRO	PA0191	217905	218822	complement		probable transcriptional regulator	Transcriptional regulators
PA0130	1	1	0	0	SNRO	PA0130	147561	149054	complement	3-Oxopropanoate dehydrogenase	bauC
PA5556	1	2	0	0	SNRP	PA5556	6250596	6252140	complement	atpA	ATP synthase alpha chain	Energy metabolism
PA5335	1	1	0	0	SNRP	PA5335	6004277	6005140	first		conserved hypothetical protein	Hypothetical, unclassified, unknown
PA5252	1	1	0	0	SNRP	PA5252	5912605	5914521	complement		probable ATP-binding component of ABC transporter	Transport of small molecules
PA5229	1	1	0	0	SNRP	PA5229	5885486	5885944	first		conserved hypothetical protein	Hypothetical, unclassified, unknown
PA5214	1	1	0	0	SNRP	PA5214	5871231	5871620	complement	gcvH1	glycine cleavage system protein H1	Central intermediary metabolism; Amino acid biosynthesis and metabolism
PA5185	1	1	0	0	SNRP	PA5185	5837449	5837892	complement		conserved hypothetical protein	Hypothetical, unclassified, unknown
PA5151	1	1	0	0	SNRP	PA5151	5799589	5800278	first		hypothetical protein	Membrane proteins
PA5103	1	1	0	0	SNRP	PA5103	5746849	5747871	complement		hypothetical protein	Hypothetical, unclassified, unknown
PA5058	1	1	0	0	SNRP	PA5058	5698359	5700041	first	phaC2	poly(3-hydroxyalkanoic acid) synthase 2	Central intermediary metabolism
PA5032	1	1	0	0	SNRP	PA5032	5662742	5663815	first		probable transcriptional regulator	Transcriptional regulators
PA4959	1	1	0	0	SNRP	PA4959	5565493	5567568	first	fimX	FimX	Motility & Attachment
PA4788	1	1	0	0	SNRP	PA4788	5376852	5377709	first		hypothetical protein	Hypothetical, unclassified, unknown
PA4749	1	1	0	0	SNRP	PA4749	5333567	5334904	complement	glmM	phosphoglucosamine mutase	Cell wall / LPS / capsule
PA4651	1	1	0	0	SNRP	PA4651	5216764	5217552	first	Pilin assembly chaperone CupE4	cupE4
PA4522	1	1	0	0	SNRP	PA4522	5064774	5065340	complement	ampD	beta-lactamase expression regulator AmpD	Cell wall / LPS / capsule
PA4502	1	1	0	0	SNRP	PA4502	5040405	5042000	first		probable binding protein component of ABC transporter	Transport of small molecules
PA4492	1	1	0	0	SNRP	PA4492	5027422	5028231	complement		conserved hypothetical protein	Hypothetical, unclassified, unknown
PA4278	1	2	0	0	SNRP	PA4278	4786021	4786725	complement		hypothetical protein	Hypothetical, unclassified, unknown
PA4103	1	1	0	0	SNRP	PA4103	4587320	4587949	first		hypothetical protein	Hypothetical, unclassified, unknown
PA3970	1	2	0	0	SNRP	PA3970	4448893	4450392	complement	amn	AMP nucleosidase	Nucleotide biosynthesis and metabolism
PA3764	1	1	0	0	SNRP	PA3764	4219841	4221199	first		conserved hypothetical protein	Hypothetical, unclassified, unknown
PA3687	1	1	0	0	SNRP	PA3687	4127756	4130392	complement	ppc	phosphoenolpyruvate carboxylase	Energy metabolism; Central intermediary metabolism
PA3549	1	1	0	0	SNRP	PA3549	3975936	3977111	first	algJ	alginate o-acetyltransferase AlgJ	Cell wall / LPS / capsule; Adaptation, Protection; Secreted Factors (toxins, enzymes, alginate)
PA3506	1	1	0	0	SNRP	PA3506	3922084	3923766	complement		probable decarboxylase	Putative enzymes
PA3488	1	1	0	0	SNRP	PA3488	3906391	3907089	first		hypothetical protein	Hypothetical, unclassified, unknown
PA3476	1	1	0	0	SNRP	PA3476	3889139	3889744	complement	rhlI	autoinducer synthesis protein RhlI	Adaptation, Protection
PA3404	1	2	0	0	SNRP	PA3404	3809258	3810613	complement		probable outer membrane protein precursor	Protein secretion/export apparatus
PA3337	1	1	0	0	SNRP	PA3337	3746078	3747076	complement	rfaD	ADP-L-glycero-D-mannoheptose 6-epimerase	Cell wall / LPS / capsule
PA3205	1	1	0	0	SNRP	PA3205	3595387	3595827	first		hypothetical protein	Hypothetical, unclassified, unknown
PA3175	1	1	0	0	SNRP	PA3175	3565189	3566124	first		probable arginase family protein	Amino acid biosynthesis and metabolism
PA3124	1	1	0	0	SNRP	PA3124	3506322	3507233	complement		probable transcriptional regulator	Transcriptional regulators
PA2925	1	1	0	0	SNRP	PA2925	3280165	3280878	first	hisM	histidine transport system permease HisM	Membrane proteins; Amino acid biosynthesis and metabolism; Transport of small molecules
PA2476	1	1	0	0	SNRP	PA2476	2794206	2794976	complement	dsbG	thiol:disulfide interchange protein DsbG	Translation, post-translational modification, degradation; Chaperones & heat shock proteins
PA2454	1	1	0	0	SNRP	PA2454	2754877	2755728	first		hypothetical protein	Hypothetical, unclassified, unknown
PA1898	1	1	0	0	SNRP	PA1898	2069490	2070203	first	qscR	quorum-sensing control repressor	Transcriptional regulators
PA1756	1	1	0	0	SNRP	PA1756	1895692	1896495	complement	cysH	3'-phosphoadenosine-5'-phosphosulfate reductase	Amino acid biosynthesis and metabolism
PA1674	1	1	0	0	SNRP	PA1674	1825495	1826040	complement	folE2	GTP cyclohydrolase I precursor	Biosynthesis of cofactors, prosthetic groups and carriers
PA1544	1	1	0	0	SNRP	PA1544	1681071	1681805	complement	anr	transcriptional regulator Anr	Transcriptional regulators
PA1474	1	1	0	0	SNRP	PA1474	1600415	1601893	complement		hypothetical protein	Hypothetical, unclassified, unknown
PA1417	1	2	0	0	SNRP	PA1417	1541145	1542746	complement		probable decarboxylase	Putative enzymes
PA1382	1	1	0	0	SNRP	PA1382	1498813	1501092	first		probable type II secretion system protein	Protein secretion/export apparatus
PA1240	1	1	0	0	SNRP	PA1240	1341851	1342648	complement		probable enoyl-CoA hydratase/isomerase	Putative enzymes
PA1221	1	1	0	0	SNRP	PA1221	1322253	1324109	complement		hypothetical protein	Hypothetical, unclassified, unknown
PA1056	1	2	0	0	SNRP	PA1056	1145197	1146696	first		probable NADH dehydrogenase	Membrane proteins; Putative enzymes
PA0866	1	1	0	0	SNRP	PA0866	947205	948623	first	aroP2	aromatic amino acid transport protein AroP2	Transport of small molecules
PA0705	1	1	0	0	SNRP	PA0705	778309	779208	complement	migA	alpha-1,6-rhamnosyltransferase MigA	Putative enzymes; Cell wall / LPS / capsule
PA0645	1	1	0	0	SNRP	PA0645	701151	701381	first		hypothetical protein	Related to phage, transposon, or plasmid
PA0572	1	1	0	0	SNRP	PA0572	624994	627765	complement		hypothetical protein	Hypothetical, unclassified, unknown
PA0256	1	1	0	0	SNRP	PA0256	287188	288120	complement		hypothetical protein	Hypothetical, unclassified, unknown
PA0090	1	1	0	0	SNRP	PA0090	108221	110929	first	clpV1	ClpV1	Translation, post-translational modification, degradation; Chaperones & heat shock proteins; Protein secretion/export apparatus
PA5040	0	0	2	2		PA5040	5675714	5677858	complement	pilQ	Type 4 fimbrial biogenesis outer membrane protein PilQ precursor	Motility & Attachment
PA1102	0	0	2	2		PA1102	1194207	1195223	first	fliG	flagellar motor switch protein FliG	Cell wall / LPS / capsule; Motility & Attachment
PA5490	0	0	1	1		PA5490	6181745	6182350	complement	cc4	cytochrome c4 precursor	Energy metabolism
PA5394	0	0	0	1		PA5394	6071912	6073384	complement	cls	cardiolipin synthase	Fatty acid and phospholipid metabolism
PA4812	0	0	1	1		PA4812	5398627	5401707	complement	fdnG	formate dehydrogenase-O, major subunit	Energy metabolism
PA4599	0	0	0	1		PA4599	5154237	5155400	complement	mexC	Resistance-Nodulation-Cell Division (RND) multidrug efflux membrane fusion protein MexC precursor	Transport of small molecules; Antibiotic resistance and susceptibility
PA4496	0	0	1	1		PA4496	5031488	5033101	first		probable binding protein component of ABC transporter	Transport of small molecules
PA4095	0	0	1	1		PA4095	4577650	4578183	first		hypothetical protein	Hypothetical, unclassified, unknown
PA4071	0	0	1	1		PA4071	4548932	4549510	complement		hypothetical protein	Hypothetical, unclassified, unknown
PA3984	0	0	0	1		PA3984	4463904	4465439	first	lnt	apolipoprotein N-acyltransferase	Cell wall / LPS / capsule; Translation, post-translational modification, degradation
PA3983	0	0	0	1		PA3983	4462879	4463718	first		conserved hypothetical protein	Hypothetical, unclassified, unknown
PA3935	0	0	1	1		PA3935	4413192	4414025	complement	tauD	taurine dioxygenase	Carbon compound catabolism
PA3599	0	0	1	1		PA3599	4034793	4035578	first		probable transcriptional regulator	Transcriptional regulators
PA3581	0	0	1	1		PA3581	4012806	4013645	first	glpF	glycerol uptake facilitator protein	Transport of small molecules
PA3547	0	0	1	1		PA3547	3973014	3974117	first	algL	poly(beta-d-mannuronate) lyase precursor AlgL	Cell wall / LPS / capsule; Adaptation, Protection; Secreted Factors (toxins, enzymes, alginate)
PA3487	0	0	1	1		PA3487	3902663	3905962	first	pldA	phospholipase D	Fatty acid and phospholipid metabolism
PA3455	0	0	1	1		PA3455	3860675	3862165	complement		conserved hypothetical protein	Hypothetical, unclassified, unknown
PA3220	0	0	1	1		PA3220	3609076	3609840	first		probable transcriptional regulator	Transcriptional regulators
PA3128	0	0	1	1		PA3128	3510144	3510890	first		probable short-chain dehydrogenase	Putative enzymes
PA2863	0	0	1	1		PA2863	3215423	3216289	first	lipH	lipase modulator protein	Protein secretion/export apparatus; Secreted Factors (toxins, enzymes, alginate)
PA2586	0	0	1	1		PA2586	2925788	2926432	complement	gacA	response regulator GacA	Transcriptional regulators
PA2563	0	0	1	1		PA2563	2897610	2899097	first		probable sulfate transporter	Membrane proteins; Transport of small molecules
PA2374	0	0	1	1		PA2374	2626221	2626757	first		hypothetical protein	Hypothetical, unclassified, unknown
PA2156	0	0	0	1		PA2156	2375804	2376541	complement		conserved hypothetical protein	Hypothetical, unclassified, unknown
PA2082	0	0	0	1		PA2082	2291113	2291589	first		probable transcriptional regulator	Transcriptional regulators
PA2081	0	0	0	1		PA2081	2290339	2290980	complement	kynB	kynurenine formamidase, KynB	Hypothetical, unclassified, unknown; Amino acid biosynthesis and metabolism
PA1972	0	0	0	1		PA1972	2153594	2155297	first		conserved hypothetical protein	Membrane proteins
PA1971	0	0	0	1		PA1971	2151755	2153068	complement	braZ	branched chain amino acid transporter BraZ	Transport of small molecules
PA1952	0	0	1	1		PA1952	2137846	2138598	complement		hypothetical protein	Hypothetical, unclassified, unknown
PA1501	0	0	1	1		PA1501	1630024	1630806	complement		conserved hypothetical protein	Hypothetical, unclassified, unknown
PA1427	0	0	0	1		PA1427	1553112	1553675	first		hypothetical protein	Hypothetical, unclassified, unknown
PA1426	0	0	0	1		PA1426	1552641	1552997	first		hypothetical protein	Hypothetical, unclassified, unknown
PA1327	0	0	0	1		PA1327	1438706	1440676	first		probable protease	Putative enzymes
PA1326	0	0	1	1		PA1326	1437067	1438614	first	ilvA2	threonine dehydratase, biosynthetic	Amino acid biosynthesis and metabolism
PA1277	0	0	1	1		PA1277	1388242	1389714	first	cobQ	cobyric acid synthase	Biosynthesis of cofactors, prosthetic groups and carriers
PA1078	0	0	1	1		PA1078	1164688	1165128	first	flgC	flagellar basal-body rod protein FlgC	Cell wall / LPS / capsule; Motility & Attachment
PA1017	0	0	0	1		PA1017	1100930	1103077	first	pauA	pimeloyl-CoA synthetase	Biosynthesis of cofactors, prosthetic groups and carriers
PA0967	0	0	1	1		PA0967	1052289	1053347	first	ruvB	Holliday junction DNA helicase RuvB	DNA replication, recombination, modification and repair
PA0689	0	0	0	1		PA0689	748662	749774	first		hypothetical protein	Hypothetical, unclassified, unknown; Transport of small molecules
PA0594	0	0	1	1		PA0594	652480	653772	complement	surA	peptidyl-prolyl cis-trans isomerase SurA	Translation, post-translational modification, degradation; Adaptation, Protection; Chaperones & heat shock proteins
PA0534	0	0	0	1		PA0534	593273	594562	first	FAD-dependent oxidoreductase	pauB1
PA0533	0	0	0	1		PA0533	591445	592935	first		probable transcriptional regulator	Transcriptional regulators
PA0469	0	0	1	1		PA0469	528999	529856	first		hypothetical protein	Hypothetical, unclassified, unknown
PA0263.1	0	0	0	1		PA0263.1	298816	298892	complement		tRNA-Arg	Non-coding RNA gene
PA0263	0	0	0	1		PA0263	297043	297561	complement	hcpC	tRNA-Arg	Secreted Factors (toxins, enzymes, alginate)
PA0136	0	0	0	1		PA0136	154417	155988	first		probable ATP-binding component of ABC transporter	Transport of small molecules
PA0135	0	0	0	1		PA0135	153696	153836	first		hypothetical protein	Hypothetical, unclassified, unknown
PA5567	0	1	0	0		PA5567	6260390	6261757	complement		conserved hypothetical protein	Putative enzymes
PA5543	0	1	0	0		PA5543	6235831	6236229	complement		hypothetical protein	Hypothetical, unclassified, unknown
PA5534	0	1	0	0		PA5534	6227603	6228244	complement		hypothetical protein	Hypothetical, unclassified, unknown
PA5533	0	1	0	0		PA5533	6227082	6227450	first		hypothetical protein	Hypothetical, unclassified, unknown
PA5446	0	1	0	0		PA5446	6135709	6135912	first		hypothetical protein	Hypothetical, unclassified, unknown
PA5445	0	1	0	0		PA5445	6133838	6135331	first		probable coenzyme A transferase	Putative enzymes
PA5439	0	1	0	0		PA5439	6122139	6123605	first		probable glucose-6-phosphate dehydrogenase	Energy metabolism
PA5275	0	1	0	0		PA5275	5940747	5941082	complement		conserved hypothetical protein	Hypothetical, unclassified, unknown
PA5239	0	1	0	0		PA5239	5898865	5900124	complement	rho	transcription termination factor Rho	Transcription, RNA processing and degradation
PA5205	0	1	0	0		PA5205	5859793	5860494	first		conserved hypothetical protein	Membrane proteins
PA5204	0	1	0	0		PA5204	5858158	5859456	complement	argA	N-acetylglutamate synthase	Amino acid biosynthesis and metabolism
PA5193	0	1	0	0		PA5193	5846125	5847018	complement	yrfI	heat shock protein HSP33	Chaperones & heat shock proteins
PA5077	0	1	0	0		PA5077	5714270	5716855	complement	mdoH	periplasmic glucans biosynthesis protein MdoH	Cell wall / LPS / capsule
PA5051	0	1	0	0		PA5051	5689964	5691727	first	argS	arginyl-tRNA synthetase	Translation, post-translational modification, degradation
PA5037	0	1	0	0		PA5037	5672366	5674021	complement		hypothetical protein	Hypothetical, unclassified, unknown
PA5031	0	1	0	0		PA5031	5661701	5662630	complement		probable short chain dehydrogenase	Putative enzymes
PA5022	0	1	0	0		PA5022	5649522	5652878	first		conserved hypothetical protein	Hypothetical, unclassified, unknown
PA5020	0	1	0	0		PA5020	5645593	5647395	first		probable acyl-CoA dehydrogenase	Putative enzymes
PA4970	0	1	0	0		PA4970	5579653	5580111	complement		conserved hypothetical protein	Hypothetical, unclassified, unknown
PA4953	0	1	0	0		PA4953	5557958	5559001	complement	motB	chemotaxis protein MotB	Membrane proteins; Adaptation, Protection; Chemotaxis
PA4939	0	1	0	0		PA4939	5543417	5544601	complement		conserved hypothetical protein	Hypothetical, unclassified, unknown
PA4899	0	1	0	0		PA4899	5495821	5497290	complement		probable aldehyde dehydrogenase	Putative enzymes
PA4896	0	1	0	0		PA4896	5490645	5491181	complement		probable sigma-70 factor, ECF subfamily	Transcriptional regulators
PA4772	0	1	0	0		PA4772	5358442	5361258	first		probable ferredoxin	Energy metabolism
PA4770	0	1	0	0		PA4770	5355387	5357075	first	lldP	L-lactate permease	Transport of small molecules
PA4769	0	1	0	0		PA4769	5354285	5355058	complement		probable transcriptional regulator	Transcriptional regulators
PA4688	0	1	0	0		PA4688	5258724	5260262	first	hitB	iron (III)-transport system permease HitB	Membrane proteins; Transport of small molecules
PA4687	0	1	0	0		PA4687	5257696	5258703	first	hitA	ferric iron-binding periplasmic protein HitA	Transport of small molecules
PA4686	0	1	0	0		PA4686	5254738	5257584	first		hypothetical protein	Hypothetical, unclassified, unknown
PA4648	0	1	0	0		PA4648	5215091	5215639	first	Pilin subunit CupE1	cupE1
PA4642	0	1	0	0		PA4642	5210706	5210996	complement		hypothetical protein	Hypothetical, unclassified, unknown
PA4640	0	1	0	0		PA4640	5208464	5209987	first	mqoB	malate:quinone oxidoreductase	Central intermediary metabolism; Energy metabolism
PA4590	0	1	0	0		PA4590	5140701	5141189	complement	pra	protein activator	Transport of small molecules; Carbon compound catabolism
PA4589	0	1	0	0		PA4589	5139050	5140441	complement		probable outer membrane protein precursor	Membrane proteins; Transport of small molecules
PA4573	0	1	0	0		PA4573	5121337	5121642	complement		hypothetical protein	Hypothetical, unclassified, unknown
PA4569	0	2	0	0		PA4569	5116865	5117833	first	ispB	octaprenyl-diphosphate synthase	Energy metabolism; Biosynthesis of cofactors, prosthetic groups and carriers
PA4568	0	2	0	0		PA4568	5116313	5116624	complement	rplU	50S ribosomal protein L21	Translation, post-translational modification, degradation
PA4553	0	1	0	0		PA4553	5100084	5100671	first	pilX	type 4 fimbrial biogenesis protein PilX	Motility & Attachment
PA4541	0	1	0	0		PA4541	5082443	5086696	first		tRNA-Asn	Membrane proteins
PA4517	0	1	0	0		PA4517	5057716	5059518	first		conserved hypothetical protein	Hypothetical, unclassified, unknown
PA4467	0	1	0	0		PA4467	4996488	4997420	complement		hypothetical protein	Membrane proteins
PA4451.1	0	1	0	0		PA4451.1	4985782	4985843	complement	P35	P35	Non-coding RNA gene
PA4451	0	1	0	0		PA4451	4985491	4985730	complement		P35	Hypothetical, unclassified, unknown
PA4449	0	1	0	0		PA4449	4983552	4984187	complement	hisG	ATP-phosphoribosyltransferase	Amino acid biosynthesis and metabolism
PA4427	0	1	0	0		PA4427	4961151	4961558	complement	sspB	stringent starvation protein B	Adaptation, Protection
PA4398	0	1	0	0		PA4398	4927998	4930094	first		probable two-component sensor	Two-component regulatory systems
PA4382	0	1	0	0		PA4382	4913041	4913835	first		hypothetical protein	Hypothetical, unclassified, unknown
PA4332	0	1	0	0		PA4332	4860248	4861711	complement		hypothetical protein	Motility & Attachment
PA4316	0	1	0	0		PA4316	4844271	4845713	complement	sbcB	exodeoxyribonuclease I	DNA replication, recombination, modification and repair
PA4310	0	2	0	0		PA4310	4837390	4839279	first	pctB	chemotactic transducer PctB	Adaptation, Protection; Chemotaxis
PA4297	0	1	0	0		PA4297	4821385	4823055	complement	tadG	TadG	Membrane proteins; Motility & Attachment
PA4279	0	1	0	0		PA4279	4786734	4787480	complement		hypothetical protein	Hypothetical, unclassified, unknown
PA4266	0	1	0	0		PA4266	4769035	4771155	complement	fusA1	elongation factor G	Translation, post-translational modification, degradation
PA4246	0	1	0	0		PA4246	4759070	4759570	complement	rpsE	30S ribosomal protein S5	Translation, post-translational modification, degradation
PA4236	0	1	0	0		PA4236	4752260	4753708	complement	katA	catalase	Adaptation, Protection
PA4201	0	1	0	0		PA4201	4700906	4701946	complement	ddlA	D-alanine-D-alanine ligase A	Cell wall / LPS / capsule
PA4196	0	1	0	0		PA4196	4693112	4693756	complement	bfiR	BfiR	Transcriptional regulators; Two-component regulatory systems; Cell wall / LPS / capsule
PA4100	0	1	0	0		PA4100	4582852	4584531	first		probable dehydrogenase	Central intermediary metabolism
PA4099	0	1	0	0		PA4099	4581393	4582697	first		hypothetical protein	Hypothetical, unclassified, unknown
PA4075	0	1	0	0		PA4075	4553524	4554360	complement		hypothetical protein	Hypothetical, unclassified, unknown
PA4072	0	1	0	0		PA4072	4549485	4550975	complement		probable amino acid permease	Transport of small molecules
PA4070	0	1	0	0		PA4070	4547821	4548771	complement		probable transcriptional regulator	Transcriptional regulators
PA4069	0	1	0	0		PA4069	4546668	4547552	complement		hypothetical protein	Hypothetical, unclassified, unknown
PA4026	0	1	0	0		PA4026	4507897	4508358	first		probable acetyltransferase	Putative enzymes
PA4024	0	1	0	0		PA4024	4505508	4506902	first	eutB	ethanolamine ammonia-lyase large subunit	Central intermediary metabolism
PA3987	0	2	0	0		PA3987	4466925	4469546	first	leuS	leucyl-tRNA synthetase	Amino acid biosynthesis and metabolism; Translation, post-translational modification, degradation
PA3986	0	1	0	0		PA3986	4466323	4466754	complement		hypothetical protein	Hypothetical, unclassified, unknown
PA3981	0	1	0	0		PA3981	4461388	4462410	first		conserved hypothetical protein	Hypothetical, unclassified, unknown
PA3966	0	1	0	0		PA3966	4445689	4445898	first		hypothetical protein	Membrane proteins
PA3965	0	1	0	0		PA3965	4444978	4445487	first		probable transcriptional regulator	Transcriptional regulators
PA3964	0	1	0	0		PA3964	4443811	4444596	first		hypothetical protein	Hypothetical, unclassified, unknown
PA3943	0	1	0	0		PA3943	4420204	4421799	complement		conserved hypothetical protein	Hypothetical, unclassified, unknown
PA3938	0	1	0	0		PA3938	4415796	4416809	complement		probable periplasmic taurine-binding protein precursor	Transport of small molecules
PA3856	0	1	0	0		PA3856	4315556	4316038	complement		hypothetical protein	Hypothetical, unclassified, unknown
PA3836	0	2	0	0		PA3836	4297250	4298227	first		hypothetical protein	Hypothetical, unclassified, unknown
PA3835	0	2	0	0		PA3835	4294255	4294605	complement		hypothetical protein	Hypothetical, unclassified, unknown
PA3799	0	1	0	0		PA3799	4257696	4259177	complement		conserved hypothetical protein	Hypothetical, unclassified, unknown
PA3798	0	1	0	0		PA3798	4256240	4257388	complement		probable aminotransferase	Putative enzymes
PA3791	0	1	0	0		PA3791	4249995	4250456	complement		hypothetical protein	Hypothetical, unclassified, unknown; Membrane proteins
PA3784	0	1	0	0		PA3784	4243080	4243652	complement		hypothetical protein	Hypothetical, unclassified, unknown
PA3783	0	1	0	0		PA3783	4242416	4243045	first		hypothetical protein	Hypothetical, unclassified, unknown
PA3782	0	1	0	0		PA3782	4241342	4242295	complement		probable transcriptional regulator	Transcriptional regulators
PA3781	0	1	0	0		PA3781	4239299	4240579	first		probable transporter	Membrane proteins; Transport of small molecules
PA3769	0	1	0	0		PA3769	4225660	4227237	complement	guaA	GMP synthase	Amino acid biosynthesis and metabolism; Nucleotide biosynthesis and metabolism
PA3761	0	1	0	0		PA3761	4212848	4214560	first	N-Acetyl-D-Glucosamine phosphotransferase system transporter	nagE
PA3728	0	1	0	0		PA3728	4173886	4179126	complement		hypothetical protein	Hypothetical, unclassified, unknown
PA3727	0	1	0	0		PA3727	4173175	4173867	complement		hypothetical protein	Hypothetical, unclassified, unknown
PA3708	0	1	0	0		PA3708	4150716	4152344	complement	wspA	probable chemotaxis transducer	Chemotaxis; Adaptation, Protection; Motility & Attachment
PA3676	0	1	0	0		PA3676	4116188	4119265	complement		probable Resistance-Nodulation-Cell Division (RND) efflux transporter	Membrane proteins; Transport of small molecules
PA3664	0	1	0	0		PA3664	4103732	4104079	first		conserved hypothetical protein	Hypothetical, unclassified, unknown
PA3663	0	1	0	0		PA3663	4103076	4103429	complement		hypothetical protein	Hypothetical, unclassified, unknown
PA3658	0	1	0	0		PA3658	4096124	4098826	first	glnD	protein-PII uridylyltransferase	Amino acid biosynthesis and metabolism
PA3657	0	1	0	0		PA3657	4095172	4095957	first	map	methionine aminopeptidase	Translation, post-translational modification, degradation
PA3656	0	1	0	0		PA3656	4094167	4094907	complement	rpsB	30S ribosomal protein S2	Translation, post-translational modification, degradation
PA3626	0	1	0	0		PA3626	4061362	4062429	complement		conserved hypothetical protein	Hypothetical, unclassified, unknown
PA3597	0	1	0	0		PA3597	4032328	4033650	complement		probable amino acid permease	Membrane proteins; Transport of small molecules
PA3568	0	1	0	0		PA3568	3999208	4001094	complement		probable acetyl-coa synthetase	Putative enzymes
PA3562	0	1	0	0		PA3562	3991541	3994411	complement	fruI	phosphotransferase system transporter enzyme I, FruI	Central intermediary metabolism; Transport of small molecules
PA3560	0	1	0	0		PA3560	3988838	3990595	complement	fruA	phosphotransferase system transporter fructose-specific IIBC component, FruA	Carbon compound catabolism; Transport of small molecules
PA3527	0	2	0	0		PA3527	3947095	3948141	first	pyrC	dihydroorotase	Nucleotide biosynthesis and metabolism
PA3526	0	2	0	0		PA3526	3945997	3946962	complement		probable outer membrane protein precursor	Membrane proteins
PA3450	0	1	0	0		PA3450	3855493	3856131	complement		probable antioxidant protein	Adaptation, Protection
PA3449	0	1	0	0		PA3449	3854241	3855242	complement		conserved hypothetical protein	Hypothetical, unclassified, unknown
PA3408	0	1	0	0		PA3408	3814661	3817336	complement	hasR	Heme uptake outer membrane receptor HasR precursor	Transport of small molecules
PA3407	0	1	0	0		PA3407	3813958	3814575	complement	hasAp	heme acquisition protein HasAp	Transport of small molecules
PA3406	0	1	0	0		PA3406	3811938	3813740	complement	hasD	transport protein HasD	Protein secretion/export apparatus; Transport of small molecules
PA3405	0	1	0	0		PA3405	3810610	3811941	complement	hasE	metalloprotease secretion protein	Protein secretion/export apparatus
PA3403	0	1	0	0		PA3403	3808318	3808803	complement		hypothetical protein	Membrane proteins
PA3326	0	1	0	0		PA3326	3729471	3730076	complement	ClpP2	clpP2
PA3313	0	1	0	0		PA3313	3715804	3716811	first		hypothetical protein	Transport of small molecules
PA3307	0	1	0	0		PA3307	3706546	3706854	complement		hypothetical protein	Hypothetical, unclassified, unknown
PA3285	0	1	0	0		PA3285	3677720	3678331	complement		probable sigma-70 factor, ECF subfamily	Transcriptional regulators
PA3284	0	1	0	0		PA3284	3676767	3677081	complement		hypothetical protein	Hypothetical, unclassified, unknown
PA3281	0	1	0	0		PA3281	3674570	3675160	complement		hypothetical protein	Membrane proteins
PA3280	0	1	0	0		PA3280	3673008	3674324	complement	oprO	Pyrophosphate-specific outer membrane porin OprO precursor	Transport of small molecules
PA3272	0	1	0	0		PA3272	3663509	3667855	complement		probable ATP-dependent DNA helicase	DNA replication, recombination, modification and repair
PA3271	0	1	0	0		PA3271	3660022	3663501	first		probable two-component sensor	Two-component regulatory systems
PA3262	0	1	0	0		PA3262	3649705	3650466	complement		tRNA-Val	Translation, post-translational modification, degradation; Chaperones & heat shock proteins
PA3261	0	1	0	0		PA3261	3648170	3648916	first		hypothetical protein	Hypothetical, unclassified, unknown
PA3257	0	1	0	0		PA3257	3642964	3645060	first	prc	periplasmic tail-specific protease	Translation, post-translational modification, degradation
PA3241	0	1	0	0		PA3241	3628430	3629599	complement		hypothetical protein	Hypothetical, unclassified, unknown
PA3154	0	1	0	0		PA3154	3537808	3539124	complement	wzy	B-band O-antigen polymerase	Membrane proteins; Cell wall / LPS / capsule
PA3127	0	1	0	0		PA3127	3509324	3510127	first		hypothetical protein	Hypothetical, unclassified, unknown
PA3083	0	1	0	0		PA3083	3460380	3463037	complement	pepN	aminopeptidase N	Translation, post-translational modification, degradation
PA3082	0	1	0	0		PA3082	3457969	3459933	complement	gbt	glycine betaine transmethylase	Amino acid biosynthesis and metabolism
PA3063	0	1	0	0		PA3063	3427486	3431067	complement	pelB	PelB	Cell wall / LPS / capsule
PA3013	0	1	0	0		PA3013	3373254	3374429	complement	foaB	fatty-acid oxidation complex beta-subunit	Amino acid biosynthesis and metabolism; Fatty acid and phospholipid metabolism
PA2988	0	1	0	0		PA2988	3345789	3347039	complement		conserved hypothetical protein	Membrane proteins
PA2974	0	1	0	0		PA2974	3330663	3331355	complement		probable hydrolase	Putative enzymes
PA2969	0	1	0	0		PA2969	3327189	3328169	complement	plsX	fatty acid biosynthesis protein PlsX	Fatty acid and phospholipid metabolism
PA2968	0	1	0	0		PA2968	3326145	3327083	complement	fabD	malonyl-CoA-[acyl-carrier-protein] transacylase	Fatty acid and phospholipid metabolism
PA2959	0	1	0	0		PA2959	3318883	3319659	complement		conserved hypothetical protein	Hypothetical, unclassified, unknown
PA2958.1	0	1	0	0		PA2958.1	3318663	3318859	first	rgsA	RgsA	Non-coding RNA gene
PA2956	0	1	0	0		PA2956	3315754	3316650	complement		conserved hypothetical protein	Hypothetical, unclassified, unknown
PA2953	0	1	0	0		PA2953	3312791	3314446	first		electron transfer flavoprotein-ubiquinone oxidoreductase	Energy metabolism
PA2952	0	1	0	0		PA2952	3311721	3312470	complement	etfB	electron transfer flavoprotein beta-subunit	Energy metabolism
PA2926	0	1	0	0		PA2926	3280899	3281666	first	hisP	histidine transport protein HisP	Amino acid biosynthesis and metabolism; Transport of small molecules
PA2911	0	1	0	0		PA2911	3265848	3268004	first		probable TonB-dependent receptor	Membrane proteins; Transport of small molecules
PA2910	0	1	0	0		PA2910	3264642	3265211	complement		conserved hypothetical protein	Hypothetical, unclassified, unknown; Membrane proteins
PA2894	0	1	0	0		PA2894	3249209	3249631	complement		hypothetical protein	Hypothetical, unclassified, unknown
PA2886	0	1	0	0		PA2886	3237836	3239638	first	atuA	expressed protein with apparent function in citronellol catabolism	Hypothetical, unclassified, unknown
PA2880	0	1	0	0		PA2880	3232819	3233334	first		hypothetical protein	Hypothetical, unclassified, unknown
PA2879	0	1	0	0		PA2879	3231882	3232772	complement		probable transcriptional regulator	Transcriptional regulators
PA2841	0	1	0	0		PA2841	3195900	3196691	first		probable enoyl-CoA hydratase/isomerase	Putative enzymes
PA2840	0	1	0	0		PA2840	3193886	3195589	complement		probable ATP-dependent RNA helicase	Transcription, RNA processing and degradation
PA2833	0	1	0	0		PA2833	3185873	3186319	complement		conserved hypothetical protein	Hypothetical, unclassified, unknown
PA2766	0	1	0	0		PA2766	3125583	3126164	complement		probable transcriptional regulator	Transcriptional regulators
PA2711	0	1	0	0		PA2711	3064785	3065876	first		probable periplasmic spermidine/putrescine-binding protein	Transport of small molecules
PA2629	0	1	0	0		PA2629	2972699	2974069	first	purB	adenylosuccinate lyase	Amino acid biosynthesis and metabolism; Nucleotide biosynthesis and metabolism
PA2619	0	1	0	0		PA2619	2962003	2962221	first	infA	initiation factor	Translation, post-translational modification, degradation
PA2570	0	1	0	0		PA2570	2905182	2905550	complement	lecA	tRNA-Leu	Adaptation, Protection; Motility & Attachment; Cell wall / LPS / capsule
PA2569	0	1	0	0		PA2569	2904566	2904907	complement		hypothetical protein	Hypothetical, unclassified, unknown
PA2562	0	1	0	0		PA2562	2896741	2897253	complement		hypothetical protein	Hypothetical, unclassified, unknown
PA2561	0	1	0	0		PA2561	2894908	2896614	first		probable chemotaxis transducer	Adaptation, Protection; Chemotaxis
PA2457	0	1	0	0		PA2457	2756918	2757898	first		hypothetical protein	Hypothetical, unclassified, unknown
PA2398	0	1	0	0		PA2398	2655187	2657634	first	fpvA	ferripyoverdine receptor	Transport of small molecules
PA2391	0	1	0	0		PA2391	2645303	2646727	first	opmQ	probable outer membrane protein precursor	Membrane proteins; Transport of small molecules
PA2352	0	1	0	0		PA2352	2598700	2599827	first		probable glycerophosphoryl diester phosphodiesterase	Putative enzymes
PA2346	0	1	0	0		PA2346	2592084	2593319	first		conserved hypothetical protein	Putative enzymes
PA2345	0	1	0	0		PA2345	2590430	2591665	complement		conserved hypothetical protein	Hypothetical, unclassified, unknown
PA2259	0	1	0	0		PA2259	2487856	2488878	first	ptxS	transcriptional regulator PtxS	Secreted Factors (toxins, enzymes, alginate); Transcriptional regulators
PA2258	0	2	0	0		PA2258	2486355	2487293	complement	ptxR	transcriptional regulator PtxR	Secreted Factors (toxins, enzymes, alginate); Transcriptional regulators
PA2257	0	2	0	0		PA2257	2485471	2486118	first	pvcD	paerucumarin biosynthesis protein PvcD	Secreted Factors (toxins, enzymes, alginate); Amino acid biosynthesis and metabolism
PA2128	0	1	0	0		PA2128	2342493	2343044	first	cupA1	fimbrial subunit CupA1	Motility & Attachment
PA2127	0	1	0	0		PA2127	2340414	2341640	complement		conserved hypothetical protein	Hypothetical, unclassified, unknown
PA2119	0	1	0	0		PA2119	2330959	2332059	complement		alcohol dehydrogenase (Zn-dependent)	Putative enzymes
PA2118	0	1	0	0		PA2118	2329348	2330424	first	ada	O6-methylguanine-DNA methyltransferase	Transcriptional regulators; DNA replication, recombination, modification and repair
PA2073	0	1	0	0		PA2073	2277552	2278982	first		probable transporter (membrane subunit)	Transport of small molecules
PA2058	0	1	0	0		PA2058	2253819	2255627	first		probable binding protein component of ABC transporter	Transport of small molecules
PA1950	0	1	0	0		PA1950	2135460	2136386	first	rbsK	ribokinase	Carbon compound catabolism
PA1909	0	1	0	0		PA1909	2080661	2081812	complement		hypothetical protein	Hypothetical, unclassified, unknown
PA1908	0	1	0	0		PA1908	2079263	2080474	complement		probable major facilitator superfamily (MFS) transporter	Membrane proteins; Transport of small molecules
PA1876	0	1	0	0		PA1876	2045114	2047285	first		probable ATP-binding/permease fusion ABC transporter	Secreted Factors (toxins, enzymes, alginate); Protein secretion/export apparatus; Transport of small molecules; Antibiotic resistance and susceptibility
PA1795	0	2	0	0		PA1795	1944747	1946129	first	cysS	cysteinyl-tRNA synthetase	Amino acid biosynthesis and metabolism; Translation, post-translational modification, degradation
PA1785	0	1	0	0		PA1785	1933054	1933632	complement		conserved hypothetical protein	Hypothetical, unclassified, unknown
PA1737	0	1	0	0		PA1737	1880199	1882343	first		probable 3-hydroxyacyl-CoA dehydrogenase	Putative enzymes
PA1720	0	1	0	0		PA1720	1863024	1863371	first	pscG	type III export protein PscG	Protein secretion/export apparatus; Chaperones & heat shock proteins
PA1673	0	1	0	0		PA1673	1824969	1825430	first		hypothetical protein	Hypothetical, unclassified, unknown
PA1672	0	1	0	0		PA1672	1824343	1824723	complement		hypothetical protein	Hypothetical, unclassified, unknown
PA1585	0	1	0	0		PA1585	1724244	1727075	first	sucA	2-oxoglutarate dehydrogenase (E1 subunit)	Amino acid biosynthesis and metabolism; Energy metabolism
PA1572	0	1	0	0		PA1572	1712908	1714053	first		conserved hypothetical protein	Hypothetical, unclassified, unknown
PA1552	0	1	0	0		PA1552	1689557	1690513	complement	ccoP1	Cytochrome c oxidase, cbb3-type, CcoQ subunit	Energy metabolism; Energy metabolism
PA1551	0	1	0	0		PA1551	1687924	1689339	complement		probable ferredoxin	Energy metabolism
PA1521	0	1	0	0		PA1521	1653106	1654410	complement		probable guanine deaminase	Nucleotide biosynthesis and metabolism
PA1520	0	1	0	0		PA1520	1652273	1653052	first		probable transcriptional regulator	Transcriptional regulators
PA1445	0	1	0	0		PA1445	1574026	1574478	first	fliO	flagellar protein FliO	Chemotaxis; Adaptation, Protection; Motility & Attachment
PA1444	0	1	0	0		PA1444	1573551	1574024	first	fliN	flagellar motor switch protein FliN	Chemotaxis; Adaptation, Protection; Motility & Attachment
PA1413	0	1	0	0		PA1413	1537755	1538627	first		probable transcriptional regulator	Transcriptional regulators
PA1381	0	1	0	0		PA1381	1498338	1498829	first		hypothetical protein	Hypothetical, unclassified, unknown
PA1380	0	1	0	0		PA1380	1497012	1497977	first		probable transcriptional regulator	Transcriptional regulators
PA1366	0	1	0	0		PA1366	1479021	1479791	complement		hypothetical protein	Hypothetical, unclassified, unknown
PA1365	0	1	0	0		PA1365	1476384	1478825	first		probable siderophore receptor	Transport of small molecules
PA1361	0	1	0	0		PA1361	1472547	1473980	complement		probable transporter	Membrane proteins; Transport of small molecules
PA1359	0	1	0	0		PA1359	1471016	1471672	complement		probable transcriptional regulator	Transcriptional regulators
PA1336	0	1	0	0		PA1336	1448548	1450449	complement		probable two-component sensor	Two-component regulatory systems
PA1335	0	2	0	0		PA1335	1447226	1448503	complement		probable two-component response regulator	Transcriptional regulators; Two-component regulatory systems
PA1334	0	1	0	0		PA1334	1445806	1446918	complement		probable oxidoreductase	Putative enzymes
PA1232	0	1	0	0		PA1232	1332635	1334674	first		hypothetical protein	Membrane proteins
PA1206	0	1	0	0		PA1206	1305583	1306056	first		hypothetical protein	Hypothetical, unclassified, unknown
PA1205	0	1	0	0		PA1205	1304476	1305423	first		conserved hypothetical protein	Hypothetical, unclassified, unknown
PA1203	0	1	0	0		PA1203	1303457	1303864	first		hypothetical protein	Hypothetical, unclassified, unknown
PA1202	0	1	0	0		PA1202	1302696	1303313	first		probable hydrolase	Putative enzymes
PA1187	0	1	0	0		PA1187	1288737	1289876	first		probable acyl-CoA dehydrogenase	Putative enzymes
PA1186	0	1	0	0		PA1186	1287616	1288635	first		hypothetical protein	Hypothetical, unclassified, unknown
PA1178	0	3	0	0		PA1178	1277006	1277608	first	oprH	PhoP/Q and low Mg2+ inducible outer membrane protein H1 precursor	Membrane proteins; Adaptation, Protection; Transport of small molecules
PA1177	0	2	0	0		PA1177	1276617	1276784	complement	napE	periplasmic nitrate reductase protein NapE	Energy metabolism
PA1150	0	1	0	0		PA1150	1243594	1245663	first	pys2	pyocin S2	Adaptation, Protection; Secreted Factors (toxins, enzymes, alginate)
PA1149	0	1	0	0		PA1149	1242750	1243118	complement		hypothetical protein	Hypothetical, unclassified, unknown
PA1141	0	1	0	0		PA1141	1232229	1233131	complement		probable transcriptional regulator	Transcriptional regulators
PA1140	0	1	0	0		PA1140	1231256	1232092	complement		conserved hypothetical protein	Hypothetical, unclassified, unknown
PA1129	0	1	0	0		PA1129	1221691	1222098	first		probable fosfomycin resistance protein	Related to phage, transposon, or plasmid; Antibiotic resistance and susceptibility
PA1128	0	1	0	0		PA1128	1220745	1221656	first		probable transcriptional regulator	Transcriptional regulators
PA1109	0	1	0	0		PA1109	1201310	1202089	first		probable transcriptional regulator	Transcriptional regulators
PA1048	0	1	0	0		PA1048	1135408	1136289	first		probable outer membrane protein precursor	Membrane proteins; Transport of small molecules
PA1001	0	1	0	0		PA1001	1083972	1085564	first	phnA	anthranilate synthase component I	Adaptation, Protection
PA0990	0	1	0	0		PA0990	1071239	1071877	complement		conserved hypothetical protein	Hypothetical, unclassified, unknown
PA0950	0	1	0	0		PA0950	1037172	1037525	complement		probable arsenate reductase	Transport of small molecules; Adaptation, Protection
PA0946	0	1	0	0		PA0946	1034038	1035075	first		hypothetical protein	Hypothetical, unclassified, unknown
PA0934	0	1	0	0		PA0934	1023053	1025296	first	relA	GTP pyrophosphokinase	Adaptation, Protection
PA0884	0	1	0	0		PA0884	966526	967521	first		probable C4-dicarboxylate-binding periplasmic protein	Transport of small molecules
PA0877	0	1	0	0		PA0877	959484	960380	complement		probable transcriptional regulator	Transcriptional regulators
PA0864	0	1	0	0		PA0864	944724	945512	complement		probable transcriptional regulator	Transcriptional regulators
PA0863	0	1	0	0		PA0863	943482	944441	complement		probable oxidoreductase	Putative enzymes
PA0860	0	1	0	0		PA0860	938032	939822	first		probable ATP-binding/permease fusion ABC transporter	Membrane proteins; Transport of small molecules
PA0851	0	1	0	0		PA0851	929514	930476	complement		hypothetical protein	Hypothetical, unclassified, unknown
PA0788	0	1	0	0		PA0788	860175	863300	complement		hypothetical protein	Hypothetical, unclassified, unknown
PA0779	0	1	0	0		PA0779	845793	848192	complement		probable ATP-dependent protease	Putative enzymes
PA0717	0	2	0	0		PA0717	789144	789356	first		hypothetical protein of bacteriophage Pf1	Hypothetical, unclassified, unknown; Related to phage, transposon, or plasmid
PA0716	0	2	0	0		PA0716	786928	788253	first		hypothetical protein	Hypothetical, unclassified, unknown
PA0712	0	4	0	0		PA0712	783576	783833	complement		hypothetical protein	Hypothetical, unclassified, unknown
PA0711	0	4	0	0		PA0711	783009	783515	complement		hypothetical protein	Hypothetical, unclassified, unknown
PA0665	0	1	0	0		PA0665	717231	717581	first		conserved hypothetical protein	Hypothetical, unclassified, unknown
PA0653	0	1	0	0		PA0653	706944	707366	first		conserved hypothetical protein	Hypothetical, unclassified, unknown
PA0652	0	1	0	0		PA0652	706028	706672	complement	vfr	transcriptional regulator Vfr	Transcriptional regulators
PA0604	0	1	0	0		PA0604	665948	666994	first		probable binding protein component of ABC transporter	Transport of small molecules
PA0589	0	1	0	0		PA0589	648931	649263	complement		conserved hypothetical protein	Energy metabolism
PA0588	0	1	0	0		PA0588	646730	648652	complement		conserved hypothetical protein	Hypothetical, unclassified, unknown
PA0519	0	1	0	0		PA0519	578394	580100	complement	nirS	nitrite reductase precursor	Energy metabolism
PA0518	0	1	0	0		PA0518	578029	578343	complement	nirM	cytochrome c-551 precursor	Biosynthesis of cofactors, prosthetic groups and carriers; Energy metabolism
PA0485	0	1	0	0		PA0485	546334	547230	complement		conserved hypothetical protein	Membrane proteins
PA0455	0	1	0	0		PA0455	513051	514427	complement	dbpA	RNA helicase DbpA	Transcription, RNA processing and degradation
PA0454	0	1	0	0		PA0454	510589	512790	complement		conserved hypothetical protein	Hypothetical, unclassified, unknown
PA0421	0	1	0	0		PA0421	468410	469900	first		hypothetical protein	Putative enzymes
PA0389	0	1	0	0		PA0389	430002	430622	complement		hypothetical protein	Hypothetical, unclassified, unknown
PA0388	0	1	0	0		PA0388	429451	429870	complement		hypothetical protein	Hypothetical, unclassified, unknown
PA0382	0	1	0	0		PA0382	424670	425341	first	micA	DNA mismatch repair protein MicA	DNA replication, recombination, modification and repair
PA0381	0	1	0	0		PA0381	423719	424516	first	thiG	thiamine biosynthesis protein, thiazole moiety	Biosynthesis of cofactors, prosthetic groups and carriers
PA0301	0	1	0	0		PA0301	339959	341056	first	spuE	polyamine transport protein	Transport of small molecules
PA0268	0	1	0	0		PA0268	304177	305598	complement		probable transcriptional regulator	Transcriptional regulators
PA0206	0	1	0	0		PA0206	234875	235987	complement		probable ATP-binding component of ABC transporter	Transport of small molecules
PA0181	0	1	0	0		PA0181	206022	206954	complement		probable transcriptional regulator	Transcriptional regulators
PA0180	0	1	0	0		PA0180	204657	205829	complement	cttP	chemotactic transducer for trichloroethylene [positive chemotaxis], CttP	Adaptation, Protection; Chemotaxis
PA0151	0	1	0	0		PA0151	171047	173434	first		probable TonB-dependent receptor	Transport of small molecules
PA0142	0	1	0	0		PA0142	161906	163255	first		hypothetical protein	Putative enzymes
PA0138	0	1	0	0		PA0138	157108	158034	first		probable permease of ABC transporter	Membrane proteins; Transport of small molecules
PA0137	0	1	0	0		PA0137	155988	157085	first		probable permease of ABC transporter	Membrane proteins; Transport of small molecules
PA0042	0	1	0	0		PA0042	56546	56941	first		hypothetical protein	Hypothetical, unclassified, unknown
PA0041	0	2	0	0		PA0041	42914	53521	first		probable hemagglutinin	Secreted Factors (toxins, enzymes, alginate)
PA0020	0	1	0	0		PA0020	21712	22737	first		hypothetical protein	Hypothetical, unclassified, unknown
PA0015	0	1	0	0		PA0015	16900	17217	complement		hypothetical protein	Hypothetical, unclassified, unknown
PA0014	0	1	0	0		PA0014	16335	16607	complement		hypothetical protein	Hypothetical, unclassified, unknown

## Sheet: dNdS
			Genes mutated in X colistin-evolved lineages	Number of genes	Missense	Nonsense	Silent	dN/dS
			1	590	293	7	122	0.819672
			2	68	59	2	21	0.968254
			3	8	8	2	0	#DIV/0!
			4	3	3	0	0	#DIV/0!
			5	2	9	1	0	#DIV/0!
			6	1	6	0	0	#DIV/0!
			7	1	7	0	1	2.33333
			8	1	7	1	0	#DIV/0!
			9	1	3	5	0	#DIV/0!
			dN/dS in for genes mutated in 1-2 lineages	0.841492
			dN/dS in for genes mutated in 3-9 lineages	17.3333

## Sheet: snps PAO1 strains
Strain	Chromosome	Position	ref	qry	Nucleotide change	Amino acid change / Distance to neighbouring genesc	type	PA locus tag	gene name	pseudocap	product
SNRB	gi|110645304|ref|NC_002516.2|	1071761	C	T	G117A	A39A	Silent	PA0990		conserved hypothetical protein	Hypothetical, unclassified, unknown
SNRB	gi|110645304|ref|NC_002516.2|	1189198	C	T	C27T	T9T	Silent	PA1098	fleS	two-component sensor	Two-component regulatory systems
SNRB	gi|110645304|ref|NC_002516.2|	1191736	C	T	C1352T	T451I	Missense	PA1099	fleR	two-component response regulator	Motility & Attachment; Transcriptional regulators; Two-component regulatory systems
SNRB	gi|110645304|ref|NC_002516.2|	1235246	A	G	T905C	L302P	Missense	PA1144		probable major facilitator superfamily (MFS) transporter	Membrane proteins; Transport of small molecules
SNRB	gi|110645304|ref|NC_002516.2|	1277932	G	A	G245A	G82D	Missense	PA1179	phoP	two-component response regulator PhoP	Transcriptional regulators; Two-component regulatory systems
SNRB	gi|110645304|ref|NC_002516.2|	1496119	A	G	T802C	W268R	Missense	PA1379		probable short-chain dehydrogenase	Putative enzymes
SNRB	gi|110645304|ref|NC_002516.2|	162601	C	T	C696T	H232H	Silent	PA0142		hypothetical protein	Putative enzymes
SNRB	gi|110645304|ref|NC_002516.2|	171890	C	T	C844T	L282L	Silent	PA0151		probable TonB-dependent receptor	Transport of small molecules
SNRB	gi|110645304|ref|NC_002516.2|	1933120	G	A	C513T	S171S	Silent	PA1785		conserved hypothetical protein	Hypothetical, unclassified, unknown
SNRB	gi|110645304|ref|NC_002516.2|	2136558	C	T	G1228A	D410N	Missense	PA1951		hypothetical protein	Hypothetical, unclassified, unknown
SNRB	gi|110645304|ref|NC_002516.2|	2178069	T	C	T1096C	C366R	Missense	PA1991		probable iron-containing alcohol dehydrogenase	Putative enzymes
SNRB	gi|110645304|ref|NC_002516.2|	235079	C	T	G909A	L303L	Silent	PA0206		probable ATP-binding component of ABC transporter	Transport of small molecules
SNRB	gi|110645304|ref|NC_002516.2|	2380013	T	C	A1448G	N483S	Missense	PA2160		probable glycosyl hydrolase	Putative enzymes
SNRB	gi|110645304|ref|NC_002516.2|	2435836	G	A	G736A	A246T	Missense	PA2215		hypothetical protein	Hypothetical, unclassified, unknown
SNRB	gi|110645304|ref|NC_002516.2|	2459274	C	T	C980T	A327V	Missense	PA2235	pslE	PslE	Cell wall / LPS / capsule
SNRB	gi|110645304|ref|NC_002516.2|	2488305	G	A	G450A	P150P	Silent	PA2259	ptxS	transcriptional regulator PtxS	Secreted Factors (toxins, enzymes, alginate); Transcriptional regulators
SNRB	gi|110645304|ref|NC_002516.2|	2645076	A	G	A1771G	T591A	Missense	PA2390	pvdT	PvdT	Membrane proteins; Transport of small molecules
SNRB	gi|110645304|ref|NC_002516.2|	3249497	G	A	C135T	D45D	Silent	PA2894		hypothetical protein	Hypothetical, unclassified, unknown
SNRB	gi|110645304|ref|NC_002516.2|	339374	A	G	A938G	N313S	Missense	PA0300	spuD	polyamine transport protein	Transport of small molecules
SNRB	gi|110645304|ref|NC_002516.2|	3704891	A	G	T271C	F91L	Missense	PA3305		PhrS	Membrane proteins
SNRB	gi|110645304|ref|NC_002516.2|	3815228	G	A	C2109T	L703L	Silent	PA3408	hasR	Heme uptake outer membrane receptor HasR precursor	Transport of small molecules
SNRB	gi|110645304|ref|NC_002516.2|	3853223	G	A	C194T	P65L	Missense	PA3447		probable ATP-binding component of ABC transporter	Transport of small molecules
SNRB	gi|110645304|ref|NC_002516.2|	3890230	G	A	C421T	Q141_	Nonsense	PA3477	rhlR	transcriptional regulator RhlR	Adaptation, Protection; Transcriptional regulators
SNRB	gi|110645304|ref|NC_002516.2|	4276768	C	T	G307A	A103T	Missense	PA3820	secF	secretion protein SecF	Protein secretion/export apparatus
SNRB	gi|110645304|ref|NC_002516.2|	4397194	T	C	A854G	D285G	Missense	PA3923		hypothetical protein	Hypothetical, unclassified, unknown
SNRB	gi|110645304|ref|NC_002516.2|	4482419	C	T	G946A	V316I	Missense	PA4002	rodA	rod shape-determining protein	Cell wall / LPS / capsule
SNRB	gi|110645304|ref|NC_002516.2|	4520477	A	C	A280C	T94P	Missense	PA4038		hypothetical protein	Membrane proteins
SNRB	gi|110645304|ref|NC_002516.2|	4550514	C	T	G462A	G154G	Silent	PA4072		probable amino acid permease	Transport of small molecules
SNRB	gi|110645304|ref|NC_002516.2|	4737150	T	C	A3962G	N1321S	Missense	PA4226	pchE	dihydroaeruginoic acid synthetase	Secreted Factors (toxins, enzymes, alginate); Transport of small molecules
SNRB	gi|110645304|ref|NC_002516.2|	4850651	G	A	G610A	A204T	Missense	PA4321		hypothetical protein	Hypothetical, unclassified, unknown
SNRB	gi|110645304|ref|NC_002516.2|	4938329	C	A	G859T	E287_	Nonsense	PA4406	lpxC		Cell wall / LPS / capsule
SNRB	gi|110645304|ref|NC_002516.2|	4949298	T	C	A475G	T159A	Missense	PA4415	mraY	phospho-N-acetylmuramoyl-pentapeptide-transferase	Cell wall / LPS / capsule
SNRB	gi|110645304|ref|NC_002516.2|	4997292	G	A	C129T	G43G	Silent	PA4467		hypothetical protein	Membrane proteins
SNRB	gi|110645304|ref|NC_002516.2|	5104532	G	A	G19A	G7S	Missense	PA4556	pilE	type 4 fimbrial biogenesis protein PilE	Motility & Attachment
SNRB	gi|110645304|ref|NC_002516.2|	5362413	T	C	T268C	Y90H	Missense	PA4774		hypothetical protein	Hypothetical, unclassified, unknown
SNRB	gi|110645304|ref|NC_002516.2|	5365547	A	G	A788G	Q263R	Missense	PA4777	pmrB	PmrB: two-component regulator system signal sensor kinase PmrB	Two-component regulatory systems
SNRB	gi|110645304|ref|NC_002516.2|	5450183	G	A	G1138A	A380T	Missense	PA4854	purH	phosphoribosylaminoimidazolecarboxamide formyltransferase	Nucleotide biosynthesis and metabolism
SNRB	gi|110645304|ref|NC_002516.2|	5558054	G	A	C948T	G316G	Silent	PA4953	motB	chemotaxis protein MotB	Membrane proteins; Adaptation, Protection; Chemotaxis
SNRB	gi|110645304|ref|NC_002516.2|	5690212	T	C	T249C	G83G	Silent	PA5051	argS	arginyl-tRNA synthetase	Translation, post-translational modification, degradation
SNRB	gi|110645304|ref|NC_002516.2|	5847639	T	C	T509C	L170P	Missense	PA5194		hypothetical protein	Membrane proteins
SNRB	gi|110645304|ref|NC_002516.2|	5863973	T	C	T149C	L50P	Missense	PA5209		hypothetical protein	Hypothetical, unclassified, unknown
SNRB	gi|110645304|ref|NC_002516.2|	6045411	G	A	C1216T	P406S	Missense	PA5370		probable major facilitator superfamily (MFS) transporter	Membrane proteins; Transport of small molecules
SNRB	gi|110645304|ref|NC_002516.2|	6066092	T	C	A703G	T235A	Missense	PA5388		hypothetical protein	Carbon compound catabolism
SNRB	gi|110645304|ref|NC_002516.2|	609338	T	C	A662G	N221S	Missense	PA0550		conserved hypothetical protein	Hypothetical, unclassified, unknown
SNRB	gi|110645304|ref|NC_002516.2|	6110350	A	G	A1091G	N364S	Missense	PA5429	aspA	aspartate ammonia-lyase	Amino acid biosynthesis and metabolism
SNRB	gi|110645304|ref|NC_002516.2|	714367	C	T	G320A	R107H	Missense	PA0661		conserved hypothetical protein	Membrane proteins
SNRB	gi|110645304|ref|NC_002516.2|	918643	C	T	G598A	E200K	Missense	PA0843	plcR	phospholipase accessory protein PlcR precursor	Secreted Factors (toxins, enzymes, alginate)
SNRB	gi|110645304|ref|NC_002516.2|	512967	G	A	G->A		Intergenic	PA0454//PA0455	//dbpA	177 upstream conserved hypothetical protein//84 downstream RNA helicase DbpA	Hypothetical, unclassified, unknown//Transcription, RNA processing and degradation
SNRB	gi|110645304|ref|NC_002516.2|	54557	G	A	G->A		Intergenic	PA0041//PA0042	//	1036 downstream probable hemagglutinin//1989 upstream hypothetical protein	Secreted Factors (toxins, enzymes, alginate)//Hypothetical, unclassified, unknown
SNRC	gi|110645304|ref|NC_002516.2|	1037382	C	T	G144A	L48L	Silent	PA0950		probable arsenate reductase	Transport of small molecules; Adaptation, Protection
SNRC	gi|110645304|ref|NC_002516.2|	1058837	T	C	T26C	V9A	Missense	PA0975		probable radical activating enzyme	Putative enzymes
SNRC	gi|110645304|ref|NC_002516.2|	1332493	A	G	A767G	Q256R	Missense	PA1231		conserved hypothetical protein	Membrane proteins
SNRC	gi|110645304|ref|NC_002516.2|	1406693	G	A	G235A	E79K	Missense	PA1295		conserved hypothetical protein	Hypothetical, unclassified, unknown
SNRC	gi|110645304|ref|NC_002516.2|	1471487	C	T	G186A	A62A	Silent	PA1359		probable transcriptional regulator	Transcriptional regulators
SNRC	gi|110645304|ref|NC_002516.2|	1472913	C	T	G1068A	P356P	Silent	PA1361		probable transporter	Membrane proteins; Transport of small molecules
SNRC	gi|110645304|ref|NC_002516.2|	1478333	C	T	C1950T	N650N	Silent	PA1365		probable siderophore receptor	Transport of small molecules
SNRC	gi|110645304|ref|NC_002516.2|	1555631	C	T	C620T	T207I	Missense	PA1429		probable cation-transporting P-type ATPase	Membrane proteins; Transport of small molecules
SNRC	gi|110645304|ref|NC_002516.2|	1606833	A	G	A1746G	A582A	Silent	PA1480	ccmF	cytochrome C-type biogenesis protein CcmF	Energy metabolism
SNRC	gi|110645304|ref|NC_002516.2|	1880456	C	T	C258T	G86G	Silent	PA1737		probable 3-hydroxyacyl-CoA dehydrogenase	Putative enzymes
SNRC	gi|110645304|ref|NC_002516.2|	1944968	C	T	C222T	I74I	Silent	PA1795	cysS	cysteinyl-tRNA synthetase	Amino acid biosynthesis and metabolism; Translation, post-translational modification, degradation
SNRC	gi|110645304|ref|NC_002516.2|	2048047	A	G	A773G	N258S	Missense	PA1877		probable secretion protein	Protein secretion/export apparatus; Antibiotic resistance and susceptibility
SNRC	gi|110645304|ref|NC_002516.2|	2107499	C	T	C920T	A307V	Missense	PA1927	metE	5-methyltetrahydropteroyltriglutamate-homocysteine S-methyltransferase	Amino acid biosynthesis and metabolism
SNRC	gi|110645304|ref|NC_002516.2|	21876	A	G	A165G	E55E	Silent	PA0020		hypothetical protein	Hypothetical, unclassified, unknown
SNRC	gi|110645304|ref|NC_002516.2|	2230053	C	T	G131A	W44_	Nonsense	PA2039		hypothetical protein	Membrane proteins
SNRC	gi|110645304|ref|NC_002516.2|	2727565	C	T	G577A	A193T	Missense	PA2431		hypothetical protein	Membrane proteins
SNRC	gi|110645304|ref|NC_002516.2|	2906519	A	G	T1060C	S354P	Missense	PA2571		probable two-component sensor	Two-component regulatory systems
SNRC	gi|110645304|ref|NC_002516.2|	2947921	C	T	C119T	A40V	Missense	PA2604		conserved hypothetical protein	Hypothetical, unclassified, unknown
SNRC	gi|110645304|ref|NC_002516.2|	3426144	G	A	C779T	A260V	Missense	PA3061	pelD	PelD	Cell wall / LPS / capsule
SNRC	gi|110645304|ref|NC_002516.2|	3580048	T	C	A236G	N79S	Missense	PA3189		probable permease of ABC sugar transporter	Transport of small molecules
SNRC	gi|110645304|ref|NC_002516.2|	3611038	G	A	G789A	M263I	Missense	PA3222		hypothetical protein	Membrane proteins
SNRC	gi|110645304|ref|NC_002516.2|	3651864	A	G	A809G	D270G	Missense	PA3263		conserved hypothetical protein	Hypothetical, unclassified, unknown
SNRC	gi|110645304|ref|NC_002516.2|	390706	T	C	A179G	H60R	Missense	PA0347	glpQ	glycerophosphoryl diester phosphodiesterase, periplasmic	Fatty acid and phospholipid metabolism
SNRC	gi|110645304|ref|NC_002516.2|	3992057	G	A	C2355T	V785V	Silent	PA3562	fruI	phosphotransferase system transporter enzyme I, FruI	Central intermediary metabolism; Transport of small molecules
SNRC	gi|110645304|ref|NC_002516.2|	4032739	G	C	C912G	G304G	Silent	PA3597		probable amino acid permease	Membrane proteins; Transport of small molecules
SNRC	gi|110645304|ref|NC_002516.2|	4085151	G	A	C2305T	P769S	Missense	PA3648	opr86	outer membrane protein Opr86	Membrane proteins; Transport of small molecules
SNRC	gi|110645304|ref|NC_002516.2|	4153102	G	A	C1129T	P377S	Missense	PA3709		probable major facilitator superfamily (MFS) transporter	Membrane proteins; Transport of small molecules
SNRC	gi|110645304|ref|NC_002516.2|	4185807	T	C	T286C	F96L	Missense	PA3734		hypothetical protein	Hypothetical, unclassified, unknown
SNRC	gi|110645304|ref|NC_002516.2|	4248571	G	A	C1304T	S435L	Missense	PA3790	oprC	Putative copper transport outer membrane porin OprC precursor	Transport of small molecules
SNRC	gi|110645304|ref|NC_002516.2|	4377447	T	C	A2204G	D735G	Missense	PA3909	eddB	Extracelullar DNA degradation protein, EddB	Hypothetical, unclassified, unknown
SNRC	gi|110645304|ref|NC_002516.2|	4415937	G	A	C873T	G291G	Silent	PA3938		probable periplasmic taurine-binding protein precursor	Transport of small molecules
SNRC	gi|110645304|ref|NC_002516.2|	4822269	G	A	C787T	L263L	Silent	PA4297	tadG	TadG	Membrane proteins; Motility & Attachment
SNRC	gi|110645304|ref|NC_002516.2|	4831759	G	A	G388A	A130T	Missense	PA4307	pctC	chemotactic transducer PctC	Adaptation, Protection; Chemotaxis
SNRC	gi|110645304|ref|NC_002516.2|	4906220	C	T	C1574T	P525L	Missense	PA4375		probable Resistance-Nodulation-Cell Division (RND) efflux transporter	Membrane proteins; Transport of small molecules
SNRC	gi|110645304|ref|NC_002516.2|	4939027	G	A	C161T	A54V	Missense	PA4406	lpxC		Cell wall / LPS / capsule
SNRC	gi|110645304|ref|NC_002516.2|	4941883	G	A	C791T	P264L	Missense	PA4409	ftsQ	cell division protein FtsQ	Cell division
SNRC	gi|110645304|ref|NC_002516.2|	4983951	G	A	C237T	G79G	Silent	PA4449	hisG	ATP-phosphoribosyltransferase	Amino acid biosynthesis and metabolism
SNRC	gi|110645304|ref|NC_002516.2|	5092745	G	A	G785A	R262H	Missense	PA4545	comL	competence protein ComL	Cell wall / LPS / capsule
SNRC	gi|110645304|ref|NC_002516.2|	5095804	G	A	G820A	A274T	Missense	PA4547	pilR	two-component response regulator PilR	Transcriptional regulators; Motility & Attachment; Two-component regulatory systems
SNRC	gi|110645304|ref|NC_002516.2|	5120804	G	A	C449T	P150L	Missense	PA4572	fklB	peptidyl-prolyl cis-trans isomerase FklB	Translation, post-translational modification, degradation; Chaperones & heat shock proteins
SNRC	gi|110645304|ref|NC_002516.2|	5175299	G	A	G320A	G107E	Missense	PA4617		conserved hypothetical protein	Hypothetical, unclassified, unknown
SNRC	gi|110645304|ref|NC_002516.2|	5186526	A	G	T6350C	V2117A	Missense	PA4625	cyclic diguanylate-regulated TPS partner A, CdrA	cdrA
SNRC	gi|110645304|ref|NC_002516.2|	5365283	C	T	C524T	P175L	Missense	PA4777	pmrB	PmrB: two-component regulator system signal sensor kinase PmrB	Two-component regulatory systems
SNRC	gi|110645304|ref|NC_002516.2|	5543915	G	A	C687T	G229G	Silent	PA4939		conserved hypothetical protein	Hypothetical, unclassified, unknown
SNRC	gi|110645304|ref|NC_002516.2|	5559577	T	C	A296G	D99G	Missense	PA4954	motA	chemotaxis protein MotA	Adaptation, Protection; Chemotaxis
SNRC	gi|110645304|ref|NC_002516.2|	5615976	T	C	T325C	C109R	Missense	PA4998		conserved hypothetical protein	Hypothetical, unclassified, unknown
SNRC	gi|110645304|ref|NC_002516.2|	5623296	T	C	A1502G	H501R	Missense	PA5005		probable carbamoyl transferase	Putative enzymes
SNRC	gi|110645304|ref|NC_002516.2|	5716037	G	A	C819T	A273A	Silent	PA5077	mdoH	periplasmic glucans biosynthesis protein MdoH	Cell wall / LPS / capsule
SNRC	gi|110645304|ref|NC_002516.2|	5723711	T	C	T130C	S44P	Missense	PA5085		probable transcriptional regulator	Transcriptional regulators
SNRC	gi|110645304|ref|NC_002516.2|	5822791	G	A	G412A	A138T	Missense	PA5171	arcA	arginine deiminase	Amino acid biosynthesis and metabolism
SNRC	gi|110645304|ref|NC_002516.2|	5839232	C	T	G1664A	R555Q	Missense	PA5187		probable acyl-CoA dehydrogenase	Putative enzymes
SNRC	gi|110645304|ref|NC_002516.2|	5847847	G	A	G717A	W239_	Nonsense	PA5194		hypothetical protein	Membrane proteins
SNRC	gi|110645304|ref|NC_002516.2|	6214907	C	T	G895A	A299T	Missense	PA5522	Glutamylpolyamine synthetase	pauA6
SNRC	gi|110645304|ref|NC_002516.2|	6236152	T	C	A78G	Q26Q	Silent	PA5543		hypothetical protein	Hypothetical, unclassified, unknown
SNRC	gi|110645304|ref|NC_002516.2|	699647	T	C	T716C	L239P	Missense	PA0642		hypothetical protein	Related to phage, transposon, or plasmid
SNRC	gi|110645304|ref|NC_002516.2|	761120	G	A	G11164A	G3722S	Missense	PA0690		hypothetical protein	Hypothetical, unclassified, unknown
SNRC	gi|110645304|ref|NC_002516.2|	829464	A	G	T1429C	F477L	Missense	PA0761	nadB	L-aspartate oxidase	Amino acid biosynthesis and metabolism; Biosynthesis of cofactors, prosthetic groups and carriers
SNRC	gi|110645304|ref|NC_002516.2|	895658	C	T	G11A	R4H	Missense	PA0818		hypothetical protein	Hypothetical, unclassified, unknown
SNRC	gi|110645304|ref|NC_002516.2|	929592	C	T	G885A	G295G	Silent	PA0851		hypothetical protein	Hypothetical, unclassified, unknown
SNRC	gi|110645304|ref|NC_002516.2|	998935	C	T	G832A	A278T	Missense	PA0916		conserved hypothetical protein	Hypothetical, unclassified, unknown
SNRC	gi|110645304|ref|NC_002516.2|	339755	C	T	C->T		Intergenic	PA0300//PA0301	spuD//spuE	215 downstream polyamine transport protein//204 upstream polyamine transport protein	Transport of small molecules//Transport of small molecules
SNRC	gi|110645304|ref|NC_002516.2|	4095033	G	A	G->A		Intergenic	PA3656//PA3657	rpsB//map	126 upstream 30S ribosomal protein S2//139 upstream methionine aminopeptidase	Translation, post-translational modification, degradation//Translation, post-translational modification, degradation
SNRC	gi|110645304|ref|NC_002516.2|	4096052	A	G	A->G		Intergenic	PA3657//PA3658	map//glnD	95 downstream methionine aminopeptidase//72 upstream protein-PII uridylyltransferase	Translation, post-translational modification, degradation//Amino acid biosynthesis and metabolism
SNRC	gi|110645304|ref|NC_002516.2|	4240716	G	A	G->A		Intergenic	PA3781//PA3782	//	137 downstream probable transporter//626 downstream probable transcriptional regulator	Membrane proteins; Transport of small molecules//Transcriptional regulators
SNRC	gi|110645304|ref|NC_002516.2|	6135387	G	A	G->A		Intergenic	PA5445//PA5446	//	56 downstream probable coenzyme A transferase//322 upstream hypothetical protein	Putative enzymes//Hypothetical, unclassified, unknown
SNRF	gi|110645304|ref|NC_002516.2|	1086394	C	T	G702A	W234_	Nonsense	PA1003	mvfR	Transcriptional regulator MvfR	Biosynthesis of cofactors, prosthetic groups and carriers; Transcriptional regulators
SNRF	gi|110645304|ref|NC_002516.2|	1191127	A	G	A743G	E248G	Missense	PA1099	fleR	two-component response regulator	Motility & Attachment; Transcriptional regulators; Two-component regulatory systems
SNRF	gi|110645304|ref|NC_002516.2|	1351450	C	T	C704T	A235V	Missense	PA1246	aprD	alkaline protease secretion protein AprD	Secreted Factors (toxins, enzymes, alginate); Protein secretion/export apparatus
SNRF	gi|110645304|ref|NC_002516.2|	1449253	C	T	G1197A	L399L	Silent	PA1336		probable two-component sensor	Two-component regulatory systems
SNRF	gi|110645304|ref|NC_002516.2|	1573880	C	T	C330T	L110L	Silent	PA1444	fliN	flagellar motor switch protein FliN	Chemotaxis; Adaptation, Protection; Motility & Attachment
SNRF	gi|110645304|ref|NC_002516.2|	1590092	G	A	G755A	G252D	Missense	PA1459		probable methyltransferase	Chemotaxis
SNRF	gi|110645304|ref|NC_002516.2|	1999948	C	T	G3646A	G1216S	Missense	PA1843	metH	methionine synthase	Amino acid biosynthesis and metabolism
SNRF	gi|110645304|ref|NC_002516.2|	2211001	G	A	C306T	A102A	Silent	PA2018		Resistance-Nodulation-Cell Division (RND) multidrug efflux transporter	Transport of small molecules; Membrane proteins; Antibiotic resistance and susceptibility
SNRF	gi|110645304|ref|NC_002516.2|	2277719	C	T	C168T	G56G	Silent	PA2073		probable transporter (membrane subunit)	Transport of small molecules
SNRF	gi|110645304|ref|NC_002516.2|	2379612	G	A	C1849T	H617Y	Missense	PA2160		probable glycosyl hydrolase	Putative enzymes
SNRF	gi|110645304|ref|NC_002516.2|	255188	A	G	A398G	Q133R	Missense	PA0225		probable transcriptional regulator	Transcriptional regulators
SNRF	gi|110645304|ref|NC_002516.2|	2699229	A	G	A704G	Y235C	Missense	PA2416	treA	periplasmic trehalase precursor	Carbon compound catabolism
SNRF	gi|110645304|ref|NC_002516.2|	2841147	T	C	A820G	N274D	Missense	PA2521	czcB	Resistance-Nodulation-Cell Division (RND) divalent metal cation efflux membrane fusion protein CzcB precursor	Membrane proteins; Transport of small molecules
SNRF	gi|110645304|ref|NC_002516.2|	2872968	G	A	C860T	P287L	Missense	PA2542		conserved hypothetical protein	Hypothetical, unclassified, unknown
SNRF	gi|110645304|ref|NC_002516.2|	2922361	C	T	G209A	R70H	Missense	PA2583		tRNA-Gly	Transcriptional regulators; Two-component regulatory systems
SNRF	gi|110645304|ref|NC_002516.2|	3039530	C	T	C728T	S243F	Missense	PA2687	pfeS	two-component sensor PfeS	Two-component regulatory systems
SNRF	gi|110645304|ref|NC_002516.2|	3226916	G	A	C472T	R158W	Missense	PA2873		hypothetical protein	Hypothetical, unclassified, unknown; Membrane proteins
SNRF	gi|110645304|ref|NC_002516.2|	3331080	G	A	C276T	G92G	Silent	PA2974		probable hydrolase	Putative enzymes
SNRF	gi|110645304|ref|NC_002516.2|	3525945	A	G	T734C	L245P	Missense	PA3141	wbpM	nucleotide sugar epimerase/dehydratase WbpM	Putative enzymes; Membrane proteins; Cell wall / LPS / capsule
SNRF	gi|110645304|ref|NC_002516.2|	3734035	G	A	G3479A	G1160E	Missense	PA3327		probable non-ribosomal peptide synthetase	Adaptation, Protection
SNRF	gi|110645304|ref|NC_002516.2|	3841619	A	G	A776G	E259G	Missense	PA3433		probable transcriptional regulator	Transcriptional regulators
SNRF	gi|110645304|ref|NC_002516.2|	3999820	C	T	G1275A	V425V	Silent	PA3568		probable acetyl-coa synthetase	Putative enzymes
SNRF	gi|110645304|ref|NC_002516.2|	4054320	T	C	T929C	V310A	Missense	PA3619		hypothetical protein	Hypothetical, unclassified, unknown
SNRF	gi|110645304|ref|NC_002516.2|	4085853	C	T	G1603A	D535N	Missense	PA3648	opr86	outer membrane protein Opr86	Membrane proteins; Transport of small molecules
SNRF	gi|110645304|ref|NC_002516.2|	4117835	G	A	C1431T	F477F	Silent	PA3676		probable Resistance-Nodulation-Cell Division (RND) efflux transporter	Membrane proteins; Transport of small molecules
SNRF	gi|110645304|ref|NC_002516.2|	4214008	G	A	G1161A	P387P	Silent	PA3761	N-Acetyl-D-Glucosamine phosphotransferase system transporter	nagE
SNRF	gi|110645304|ref|NC_002516.2|	4424147	C	T	G2704A	G902S	Missense	PA3946	Two-component sensor RocS1	rocS1
SNRF	gi|110645304|ref|NC_002516.2|	4444572	T	C	T762C	P254P	Silent	PA3964		hypothetical protein	Hypothetical, unclassified, unknown
SNRF	gi|110645304|ref|NC_002516.2|	4514854	G	A	G160A	G54S	Missense	PA4034	aqpZ	aquaporin Z	Membrane proteins; Transport of small molecules
SNRF	gi|110645304|ref|NC_002516.2|	451515	A	G	A386G	N129S	Missense	PA0411	pilJ	twitching motility protein PilJ	Chemotaxis; Motility & Attachment
SNRF	gi|110645304|ref|NC_002516.2|	4553902	G	A	C459T	V153V	Silent	PA4075		hypothetical protein	Hypothetical, unclassified, unknown
SNRF	gi|110645304|ref|NC_002516.2|	4568947	G	A	C77T	A26V	Missense	PA4085	cupB2	chaperone CupB2	Motility & Attachment; Chaperones & heat shock proteins
SNRF	gi|110645304|ref|NC_002516.2|	4735417	T	C	A1382G	D461G	Missense	PA4225	pchF	pyochelin synthetase	Secreted Factors (toxins, enzymes, alginate); Transport of small molecules
SNRF	gi|110645304|ref|NC_002516.2|	4882276	G	A	G224A	R75Q	Missense	PA4354		conserved hypothetical protein	Hypothetical, unclassified, unknown
SNRF	gi|110645304|ref|NC_002516.2|	4938937	G	A	C251T	A84V	Missense	PA4406	lpxC		Cell wall / LPS / capsule
SNRF	gi|110645304|ref|NC_002516.2|	4961292	G	A	C267T	Y89Y	Silent	PA4427	sspB	stringent starvation protein B	Adaptation, Protection
SNRF	gi|110645304|ref|NC_002516.2|	4968157	T	C	A302G	Y101C	Missense	PA4435		probable acyl-CoA dehydrogenase	Putative enzymes
SNRF	gi|110645304|ref|NC_002516.2|	5018850	G	A	C1556T	T519I	Missense	PA4488		conserved hypothetical protein	Hypothetical, unclassified, unknown
SNRF	gi|110645304|ref|NC_002516.2|	5074831	C	T	G583A	G195S	Missense	PA4532		hypothetical protein	Membrane proteins
SNRF	gi|110645304|ref|NC_002516.2|	519547	C	T	C1465T	P489S	Missense	PA0459		probable ClpA/B protease ATP binding subunit	Translation, post-translational modification, degradation
SNRF	gi|110645304|ref|NC_002516.2|	5339931	G	A	C3155T	A1052V	Missense	PA4756	carB	carbamoylphosphate synthetase large subunit	Nucleotide biosynthesis and metabolism; Amino acid biosynthesis and metabolism
SNRF	gi|110645304|ref|NC_002516.2|	5361825	G	A	G240A	W80_	Nonsense	PA4773		hypothetical protein	Hypothetical, unclassified, unknown
SNRF	gi|110645304|ref|NC_002516.2|	5365259	T	C	T500C	L167P	Missense	PA4777	pmrB	PmrB: two-component regulator system signal sensor kinase PmrB	Two-component regulatory systems
SNRF	gi|110645304|ref|NC_002516.2|	5469431	T	C	A548G	D183G	Missense	PA4872		hypothetical protein	Hypothetical, unclassified, unknown
SNRF	gi|110645304|ref|NC_002516.2|	5528127	G	A	C271T	P91S	Missense	PA4927		conserved hypothetical protein	Hypothetical, unclassified, unknown
SNRF	gi|110645304|ref|NC_002516.2|	554650	C	T	C268T	R90C	Missense	PA0495		hypothetical protein	Hypothetical, unclassified, unknown
SNRF	gi|110645304|ref|NC_002516.2|	5586770	T	C	A782G	N261S	Missense	PA4976	aruH	Arginine:Pyruvate Transaminas, AruH	Amino acid biosynthesis and metabolism
SNRF	gi|110645304|ref|NC_002516.2|	5624737	A	G	T61C	Y21H	Missense	PA5005		probable carbamoyl transferase	Putative enzymes
SNRF	gi|110645304|ref|NC_002516.2|	5662208	T	C	A423G	P141P	Silent	PA5031		probable short chain dehydrogenase	Putative enzymes
SNRF	gi|110645304|ref|NC_002516.2|	5678894	G	A	C163T	Q55_	Nonsense	PA5042	pilO	type 4 fimbrial biogenesis protein PilO	Motility & Attachment
SNRF	gi|110645304|ref|NC_002516.2|	5847808	G	A	G678A	W226_	Nonsense	PA5194		hypothetical protein	Membrane proteins
SNRF	gi|110645304|ref|NC_002516.2|	689240	A	G	A5G	D2G	Missense	PA0632		hypothetical protein	Related to phage, transposon, or plasmid
SNRF	gi|110645304|ref|NC_002516.2|	862839	C	T	G462A	G154G	Silent	PA0788		hypothetical protein	Hypothetical, unclassified, unknown
SNRF	gi|110645304|ref|NC_002516.2|	923317	G	A	C488T	A163V	Missense	PA0845		conserved hypothetical protein	Hypothetical, unclassified, unknown
SNRF	gi|110645304|ref|NC_002516.2|	2657636	C	T	C->T		Intergenic	PA2398//PA2399	fpvA//pvdD	2 downstream ferripyoverdine receptor//162 downstream pyoverdine synthetase D	Transport of small molecules//Secreted Factors (toxins, enzymes, alginate); Adaptation, Protection
SNRG	gi|110645304|ref|NC_002516.2|	1014996	T	C	A757G	T253A	Missense	PA0928	gacS	sensor/response regulator hybrid	Two-component regulatory systems
SNRG	gi|110645304|ref|NC_002516.2|	1026714	C	T	G499A	G167S	Missense	PA0936	lpxO2	lipopolysaccharide biosynthetic protein LpxO2	Putative enzymes; Cell wall / LPS / capsule
SNRG	gi|110645304|ref|NC_002516.2|	1065301	C	T	C164T	A55V	Missense	PA0983		conserved hypothetical protein	Hypothetical, unclassified, unknown
SNRG	gi|110645304|ref|NC_002516.2|	1086656	A	G	T440C	I147T	Missense	PA1003	mvfR	Transcriptional regulator MvfR	Biosynthesis of cofactors, prosthetic groups and carriers; Transcriptional regulators
SNRG	gi|110645304|ref|NC_002516.2|	1123150	A	G	T199C	_67R	Missense	PA1034		hypothetical protein	Hypothetical, unclassified, unknown
SNRG	gi|110645304|ref|NC_002516.2|	1196544	C	T	C524T	A175V	Missense	PA1104	fliI	flagellum-specific ATP synthase FliI	Energy metabolism; Motility & Attachment
SNRG	gi|110645304|ref|NC_002516.2|	1209272	C	T	G1032A	M344I	Missense	PA1115		hypothetical protein	Membrane proteins
SNRG	gi|110645304|ref|NC_002516.2|	1317915	A	G	T236C	I79T	Missense	PA1216		hypothetical protein	Hypothetical, unclassified, unknown
SNRG	gi|110645304|ref|NC_002516.2|	1416762	T	C	A53G	Y18C	Missense	PA1304		probable oligopeptidase	Putative enzymes
SNRG	gi|110645304|ref|NC_002516.2|	1447964	A	G	T540C	H180H	Silent	PA1335		probable two-component response regulator	Transcriptional regulators; Two-component regulatory systems
SNRG	gi|110645304|ref|NC_002516.2|	1479612	T	C	A180G	V60V	Silent	PA1366		hypothetical protein	Hypothetical, unclassified, unknown
SNRG	gi|110645304|ref|NC_002516.2|	1605683	G	A	G596A	R199H	Missense	PA1480	ccmF	cytochrome C-type biogenesis protein CcmF	Energy metabolism
SNRG	gi|110645304|ref|NC_002516.2|	165388	A	G	T350C	L117P	Missense	PA0145		hypothetical protein	Hypothetical, unclassified, unknown
SNRG	gi|110645304|ref|NC_002516.2|	1666725	A	G	A701G	E234G	Missense	PA1529	lig	DNA ligase	DNA replication, recombination, modification and repair
SNRG	gi|110645304|ref|NC_002516.2|	1708024	C	T	G1378A	G460S	Missense	PA1567		conserved hypothetical protein	Hypothetical, unclassified, unknown
SNRG	gi|110645304|ref|NC_002516.2|	1915558	C	T	C1522T	R508C	Missense	PA1770	ppsA	phosphoenolpyruvate synthase	Energy metabolism; Carbon compound catabolism; Central intermediary metabolism
SNRG	gi|110645304|ref|NC_002516.2|	1957689	G	A	G1463A	G488D	Missense	PA1803	lon	Lon protease	Adaptation, Protection; Translation, post-translational modification, degradation
SNRG	gi|110645304|ref|NC_002516.2|	2045297	T	C	T184C	L62L	Silent	PA1876		probable ATP-binding/permease fusion ABC transporter	Secreted Factors (toxins, enzymes, alginate); Protein secretion/export apparatus; Transport of small molecules; Antibiotic resistance and susceptibility
SNRG	gi|110645304|ref|NC_002516.2|	2119190	A	G	A265G	T89A	Missense	PA1938		conserved hypothetical protein	Related to phage, transposon, or plasmid
SNRG	gi|110645304|ref|NC_002516.2|	2412106	T	C	T398C	V133A	Missense	PA2192		conserved hypothetical protein	Hypothetical, unclassified, unknown
SNRG	gi|110645304|ref|NC_002516.2|	2497585	T	C	A428G	N143S	Missense	PA2267		probable transcriptional regulator	Transcriptional regulators
SNRG	gi|110645304|ref|NC_002516.2|	2546319	G	A	C317T	A106V	Missense	PA2307		probable permease of ABC transporter	Membrane proteins; Transport of small molecules
SNRG	gi|110645304|ref|NC_002516.2|	2650671	A	G	A677G	K226R	Missense	PA2394	pvdN	PvdN	Adaptation, Protection
SNRG	gi|110645304|ref|NC_002516.2|	282956	C	T	G598A	V200I	Missense	PA0251		hypothetical protein	Hypothetical, unclassified, unknown
SNRG	gi|110645304|ref|NC_002516.2|	2836863	G	A	C265T	R89C	Missense	PA2519	xylS	transcriptional regulator XylS	Transcriptional regulators
SNRG	gi|110645304|ref|NC_002516.2|	2848842	G	A	C2045T	A682V	Missense	PA2526		probable Resistance-Nodulation-Cell Division (RND) efflux transporter	Membrane proteins; Transport of small molecules
SNRG	gi|110645304|ref|NC_002516.2|	3024624	C	T	G92A	G31D	Missense	PA2677		probable type II secretion protein	Protein secretion/export apparatus
SNRG	gi|110645304|ref|NC_002516.2|	3050140	T	C	A22G	T8A	Missense	PA2696		probable transcriptional regulator	Transcriptional regulators
SNRG	gi|110645304|ref|NC_002516.2|	317295	C	T	G495A	W165_	Nonsense	PA0283	sbp	sulfate-binding protein precursor	Transport of small molecules
SNRG	gi|110645304|ref|NC_002516.2|	3366625	G	A	C130T	R44C	Missense	PA3005	nagZ	beta-N-acetyl-D-glucosaminidase	Putative enzymes; Antibiotic resistance and susceptibility; Amino acid biosynthesis and metabolism
SNRG	gi|110645304|ref|NC_002516.2|	3846024	G	A	G250A	G84S	Missense	PA3438	folE1	GTP cyclohydrolase I precursor	Biosynthesis of cofactors, prosthetic groups and carriers
SNRG	gi|110645304|ref|NC_002516.2|	3882772	T	C	T332C	L111P	Missense	PA3469		conserved hypothetical protein	Hypothetical, unclassified, unknown
SNRG	gi|110645304|ref|NC_002516.2|	3928258	G	A	C77T	P26L	Missense	PA3512		probable permease of ABC transporter	Membrane proteins; Transport of small molecules
SNRG	gi|110645304|ref|NC_002516.2|	4049554	G	A	G1036A	G346S	Missense	PA3614		hypothetical protein	Hypothetical, unclassified, unknown
SNRG	gi|110645304|ref|NC_002516.2|	4189838	C	T	G652A	V218I	Missense	PA3737	dsbC	thiol:disulfide interchange protein DsbC	Translation, post-translational modification, degradation; Chaperones & heat shock proteins
SNRG	gi|110645304|ref|NC_002516.2|	4191904	T	C	T178C	F60L	Missense	PA3739		probable sodium/hydrogen antiporter	Membrane proteins; Transport of small molecules
SNRG	gi|110645304|ref|NC_002516.2|	4343456	G	A	C73T	P25S	Missense	PA3876	narK2	nitrite extrusion protein 2	Membrane proteins; Transport of small molecules
SNRG	gi|110645304|ref|NC_002516.2|	4437457	G	A	G68A	R23H	Missense	PA3958		hypothetical protein	Hypothetical, unclassified, unknown
SNRG	gi|110645304|ref|NC_002516.2|	4472689	T	C	T559C	S187P	Missense	PA3992		hypothetical protein	Hypothetical, unclassified, unknown
SNRG	gi|110645304|ref|NC_002516.2|	4503409	C	T	C1139T	A380V	Missense	PA4022		probable aldehyde dehydrogenase	Putative enzymes
SNRG	gi|110645304|ref|NC_002516.2|	4506458	T	C	T951C	A317A	Silent	PA4024	eutB	ethanolamine ammonia-lyase large subunit	Central intermediary metabolism
SNRG	gi|110645304|ref|NC_002516.2|	4579503	A	G	A1250G	N417S	Missense	PA4096		probable major facilitator superfamily (MFS) transporter	Membrane proteins; Transport of small molecules
SNRG	gi|110645304|ref|NC_002516.2|	4662941	C	T	G571A	V191M	Missense	PA4167		probable oxidoreductase	Putative enzymes
SNRG	gi|110645304|ref|NC_002516.2|	4787238	G	A	C243T	S81S	Silent	PA4279		hypothetical protein	Hypothetical, unclassified, unknown
SNRG	gi|110645304|ref|NC_002516.2|	4838922	G	A	G1533A	S511S	Silent	PA4310	pctB	chemotactic transducer PctB	Adaptation, Protection; Chemotaxis
SNRG	gi|110645304|ref|NC_002516.2|	4938937	G	A	C251T	A84V	Missense	PA4406	lpxC		Cell wall / LPS / capsule
SNRG	gi|110645304|ref|NC_002516.2|	5100512	T	C	T429C	I143I	Silent	PA4553	pilX	type 4 fimbrial biogenesis protein PilX	Motility & Attachment
SNRG	gi|110645304|ref|NC_002516.2|	5142577	G	A	C487T	R163C	Missense	PA4591		hypothetical protein	Hypothetical, unclassified, unknown
SNRG	gi|110645304|ref|NC_002516.2|	5152576	T	C	A1634G	Y545C	Missense	PA4598	mexD	Resistance-Nodulation-Cell Division (RND) multidrug efflux transporter MexD	Transport of small molecules; Membrane proteins; Antibiotic resistance and susceptibility
SNRG	gi|110645304|ref|NC_002516.2|	51865	C	T	C8952T	S2984S	Silent	PA0041		probable hemagglutinin	Secreted Factors (toxins, enzymes, alginate)
SNRG	gi|110645304|ref|NC_002516.2|	5256975	G	A	G2238A	A746A	Silent	PA4686		hypothetical protein	Hypothetical, unclassified, unknown
SNRG	gi|110645304|ref|NC_002516.2|	5260391	C	T	G2259A	W753_	Nonsense	PA4689		hypothetical protein	Hypothetical, unclassified, unknown
SNRG	gi|110645304|ref|NC_002516.2|	5342991	T	C	A95G	Q32R	Missense	PA4756	carB	carbamoylphosphate synthetase large subunit	Nucleotide biosynthesis and metabolism; Amino acid biosynthesis and metabolism
SNRG	gi|110645304|ref|NC_002516.2|	5364785	T	C	T26C	V9A	Missense	PA4777	pmrB	PmrB: two-component regulator system signal sensor kinase PmrB	Two-component regulatory systems
SNRG	gi|110645304|ref|NC_002516.2|	5394184	T	C	A265G	M89V	Missense	PA4807	selB	selenocysteine-specific elongation factor	Translation, post-translational modification, degradation
SNRG	gi|110645304|ref|NC_002516.2|	546478	C	T	G753A	T251T	Silent	PA0485		conserved hypothetical protein	Membrane proteins
SNRG	gi|110645304|ref|NC_002516.2|	5580067	G	A	C45T	A15A	Silent	PA4970		conserved hypothetical protein	Hypothetical, unclassified, unknown
SNRG	gi|110645304|ref|NC_002516.2|	5627655	T	C	A211G	K71E	Missense	PA5008		hypothetical protein	Hypothetical, unclassified, unknown; Putative enzymes
SNRG	gi|110645304|ref|NC_002516.2|	5664552	A	G	A664G	S222G	Missense	PA5033		hypothetical protein	Hypothetical, unclassified, unknown
SNRG	gi|110645304|ref|NC_002516.2|	5785711	T	C	T1282C	Y428H	Missense	PA5136		hypothetical protein	Hypothetical, unclassified, unknown
SNRG	gi|110645304|ref|NC_002516.2|	5847163	G	A	G33A	W11_	Nonsense	PA5194		hypothetical protein	Membrane proteins
SNRG	gi|110645304|ref|NC_002516.2|	5917186	G	A	C215T	T72M	Missense	PA5255	algQ	Alginate regulatory protein AlgQ	Transcriptional regulators
SNRG	gi|110645304|ref|NC_002516.2|	6052847	G	A	G1204A	G402S	Missense	PA5375	betT1	choline transporter BetT	Membrane proteins; Transport of small molecules
SNRG	gi|110645304|ref|NC_002516.2|	6060630	G	A	C604T	R202C	Missense	PA5382		probable transcriptional regulator	Transcriptional regulators
SNRG	gi|110645304|ref|NC_002516.2|	6122141	G	A	G3A	L1L	Silent	PA5439		probable glucose-6-phosphate dehydrogenase	Energy metabolism
SNRG	gi|110645304|ref|NC_002516.2|	6150023	T	C	T845C	L282P	Missense	PA5458		hypothetical protein	Membrane proteins
SNRG	gi|110645304|ref|NC_002516.2|	6237892	G	A	C359T	A120V	Missense	PA5544		conserved hypothetical protein	Membrane proteins
SNRG	gi|110645304|ref|NC_002516.2|	764603	A	G	A947G	D316G	Missense	PA0692		hypothetical protein	Hypothetical, unclassified, unknown
SNRG	gi|110645304|ref|NC_002516.2|	857517	A	G	T355C	F119L	Missense	PA0784		probable transcriptional regulator	Transcriptional regulators
SNRG	gi|110645304|ref|NC_002516.2|	905223	C	T	G379A	A127T	Missense	PA0830		hypothetical protein	Hypothetical, unclassified, unknown
SNRG	gi|110645304|ref|NC_002516.2|	946743	C	T	C910T	P304S	Missense	PA0865	hpd	4-hydroxyphenylpyruvate dioxygenase	Amino acid biosynthesis and metabolism
SNRG	gi|110645304|ref|NC_002516.2|	1498066	C	T	C->T		Intergenic	PA1380//PA1381	//	89 downstream probable transcriptional regulator//272 upstream hypothetical protein	Transcriptional regulators//Hypothetical, unclassified, unknown
SNRG	gi|110645304|ref|NC_002516.2|	157094	G	A	G->A		Intergenic	PA0137//PA0138	//	9 downstream probable permease of ABC transporter//14 upstream probable permease of ABC transporter	Membrane proteins; Transport of small molecules//Membrane proteins; Transport of small molecules
SNRG	gi|110645304|ref|NC_002516.2|	3677624	G	A	G->A		Intergenic	PA3284//PA3285	//	543 upstream hypothetical protein//96 downstream probable sigma-70 factor, ECF subfamily	Hypothetical, unclassified, unknown//Transcriptional regulators
SNRG	gi|110645304|ref|NC_002516.2|	3855281	T	C	T->C		Intergenic	PA3449//PA3450	//	39 upstream conserved hypothetical protein//212 downstream probable antioxidant protein	Hypothetical, unclassified, unknown//Adaptation, Protection
SNRG	gi|110645304|ref|NC_002516.2|	4103551	G	A	G->A		Intergenic	PA3663//PA3664	//	122 upstream hypothetical protein//181 upstream conserved hypothetical protein	Hypothetical, unclassified, unknown//Hypothetical, unclassified, unknown
SNRG	gi|110645304|ref|NC_002516.2|	4582722	A	G	A->G		Intergenic	PA4099//PA4100	//	25 downstream hypothetical protein//130 upstream probable dehydrogenase	Hypothetical, unclassified, unknown//Central intermediary metabolism
SNRG	gi|110645304|ref|NC_002516.2|	4985754	A	G	A->G		Intergenic	PA4451//PA4451.1	//P35	24 upstream P35//28 downstream P35	Hypothetical, unclassified, unknown//Non-coding RNA gene
SNRP	gi|110645304|ref|NC_002516.2|	1016405	C	T	C468T	S156S	Silent	PA0929		two-component response regulator	Transport of small molecules; Two-component regulatory systems
SNRP	gi|110645304|ref|NC_002516.2|	108684	G	A	G464A	G155D	Missense	PA0090	clpV1	ClpV1	Translation, post-translational modification, degradation; Chaperones & heat shock proteins; Protein secretion/export apparatus
SNRP	gi|110645304|ref|NC_002516.2|	1146343	G	A	G1147A	V383I	Missense	PA1056		probable NADH dehydrogenase	Membrane proteins; Putative enzymes
SNRP	gi|110645304|ref|NC_002516.2|	1279140	T	G	T779G	V260G	Missense	PA1180	phoQ	two-component sensor PhoQ	Two-component regulatory systems
SNRP	gi|110645304|ref|NC_002516.2|	1322275	A	G	T1835C	V612A	Missense	PA1221		hypothetical protein	Hypothetical, unclassified, unknown
SNRP	gi|110645304|ref|NC_002516.2|	1333150	C	T	C516T	S172S	Silent	PA1232		hypothetical protein	Membrane proteins
SNRP	gi|110645304|ref|NC_002516.2|	1342294	C	T	G355A	E119K	Missense	PA1240		probable enoyl-CoA hydratase/isomerase	Putative enzymes
SNRP	gi|110645304|ref|NC_002516.2|	1542418	C	T	G329A	G110D	Missense	PA1417		probable decarboxylase	Putative enzymes
SNRP	gi|110645304|ref|NC_002516.2|	1601446	T	C	A448G	S150G	Missense	PA1474		hypothetical protein	Hypothetical, unclassified, unknown
SNRP	gi|110645304|ref|NC_002516.2|	1681202	C	T	G604A	A202T	Missense	PA1544	anr	transcriptional regulator Anr	Transcriptional regulators
SNRP	gi|110645304|ref|NC_002516.2|	1708903	C	T	G499A	A167T	Missense	PA1567		conserved hypothetical protein	Hypothetical, unclassified, unknown
SNRP	gi|110645304|ref|NC_002516.2|	1713075	C	T	C168T	V56V	Silent	PA1572		conserved hypothetical protein	Hypothetical, unclassified, unknown
SNRP	gi|110645304|ref|NC_002516.2|	1826019	A	G	T22C	S8P	Missense	PA1674	folE2	GTP cyclohydrolase I precursor	Biosynthesis of cofactors, prosthetic groups and carriers
SNRP	gi|110645304|ref|NC_002516.2|	1896197	T	C	A299G	Q100R	Missense	PA1756	cysH	3'-phosphoadenosine-5'-phosphosulfate reductase	Amino acid biosynthesis and metabolism
SNRP	gi|110645304|ref|NC_002516.2|	2754944	A	G	A68G	H23R	Missense	PA2454		hypothetical protein	Hypothetical, unclassified, unknown
SNRP	gi|110645304|ref|NC_002516.2|	2794423	T	C	A554G	H185R	Missense	PA2476	dsbG	thiol:disulfide interchange protein DsbG	Translation, post-translational modification, degradation; Chaperones & heat shock proteins
SNRP	gi|110645304|ref|NC_002516.2|	287660	G	A	C461T	A154V	Missense	PA0256		hypothetical protein	Hypothetical, unclassified, unknown
SNRP	gi|110645304|ref|NC_002516.2|	3065792	C	T	C1008T	A336A	Silent	PA2711		probable periplasmic spermidine/putrescine-binding protein	Transport of small molecules
SNRP	gi|110645304|ref|NC_002516.2|	3280403	C	T	C239T	T80I	Missense	PA2925	hisM	histidine transport system permease HisM	Membrane proteins; Amino acid biosynthesis and metabolism; Transport of small molecules
SNRP	gi|110645304|ref|NC_002516.2|	3426308	A	G	T615C	R205R	Silent	PA3061	pelD	PelD	Cell wall / LPS / capsule
SNRP	gi|110645304|ref|NC_002516.2|	3506783	G	A	C451T	P151S	Missense	PA3124		probable transcriptional regulator	Transcriptional regulators
SNRP	gi|110645304|ref|NC_002516.2|	3509926	A	G	A603G	G201G	Silent	PA3127		hypothetical protein	Hypothetical, unclassified, unknown
SNRP	gi|110645304|ref|NC_002516.2|	3661410	G	A	G1389A	V463V	Silent	PA3271		probable two-component sensor	Two-component regulatory systems
SNRP	gi|110645304|ref|NC_002516.2|	3746733	T	C	A344G	Y115C	Missense	PA3337	rfaD	ADP-L-glycero-D-mannoheptose 6-epimerase	Cell wall / LPS / capsule
SNRP	gi|110645304|ref|NC_002516.2|	3809625	G	C	C989G	A330G	Missense	PA3404		probable outer membrane protein precursor	Protein secretion/export apparatus
SNRP	gi|110645304|ref|NC_002516.2|	3811444	T	C	A498G	E166E	Silent	PA3405	hasE	metalloprotease secretion protein	Protein secretion/export apparatus
SNRP	gi|110645304|ref|NC_002516.2|	3889467	G	A	C278T	P93L	Missense	PA3476	rhlI	autoinducer synthesis protein RhlI	Adaptation, Protection
SNRP	gi|110645304|ref|NC_002516.2|	3914940	T	C	A398G	Y133C	Missense	PA3497		hypothetical protein	Hypothetical, unclassified, unknown
SNRP	gi|110645304|ref|NC_002516.2|	3976521	T	C	T586C	W196R	Missense	PA3549	algJ	alginate o-acetyltransferase AlgJ	Cell wall / LPS / capsule; Adaptation, Protection; Secreted Factors (toxins, enzymes, alginate)
SNRP	gi|110645304|ref|NC_002516.2|	3989168	C	T	G1428A	K476K	Silent	PA3560	fruA	phosphotransferase system transporter fructose-specific IIBC component, FruA	Carbon compound catabolism; Transport of small molecules
SNRP	gi|110645304|ref|NC_002516.2|	4085492	T	C	A1964G	D655G	Missense	PA3648	opr86	outer membrane protein Opr86	Membrane proteins; Transport of small molecules
SNRP	gi|110645304|ref|NC_002516.2|	4173673	G	A	C195T	A65A	Silent	PA3727		hypothetical protein	Hypothetical, unclassified, unknown
SNRP	gi|110645304|ref|NC_002516.2|	4190434	G	A	C56T	A19V	Missense	PA3737	dsbC	thiol:disulfide interchange protein DsbC	Translation, post-translational modification, degradation; Chaperones & heat shock proteins
SNRP	gi|110645304|ref|NC_002516.2|	4250256	G	A	C201T	A67A	Silent	PA3791		hypothetical protein	Hypothetical, unclassified, unknown; Membrane proteins
SNRP	gi|110645304|ref|NC_002516.2|	4449888	C	T	G505A	D169N	Missense	PA3970	amn	AMP nucleosidase	Nucleotide biosynthesis and metabolism
SNRP	gi|110645304|ref|NC_002516.2|	4469093	G	A	G2169A	R723R	Silent	PA3987	leuS	leucyl-tRNA synthetase	Amino acid biosynthesis and metabolism; Translation, post-translational modification, degradation
SNRP	gi|110645304|ref|NC_002516.2|	4508074	C	T	C178T	L60L	Silent	PA4026		probable acetyltransferase	Putative enzymes
SNRP	gi|110645304|ref|NC_002516.2|	4587327	T	C	T8C	V3A	Missense	PA4103		hypothetical protein	Hypothetical, unclassified, unknown
SNRP	gi|110645304|ref|NC_002516.2|	4701068	G	A	C879T	G293G	Silent	PA4201	ddlA	D-alanine-D-alanine ligase A	Cell wall / LPS / capsule
SNRP	gi|110645304|ref|NC_002516.2|	4770121	G	A	C1035T	S345S	Silent	PA4266	fusA1	elongation factor G	Translation, post-translational modification, degradation
SNRP	gi|110645304|ref|NC_002516.2|	4786388	T	C	A338G	E113G	Missense	PA4278		hypothetical protein	Hypothetical, unclassified, unknown
SNRP	gi|110645304|ref|NC_002516.2|	4845078	C	T	G636A	V212V	Silent	PA4316	sbcB	exodeoxyribonuclease I	DNA replication, recombination, modification and repair
SNRP	gi|110645304|ref|NC_002516.2|	4860436	G	A	C1276T	L426L	Silent	PA4332		hypothetical protein	Motility & Attachment
SNRP	gi|110645304|ref|NC_002516.2|	4929941	A	G	A1944G	E648E	Silent	PA4398		probable two-component sensor	Two-component regulatory systems
SNRP	gi|110645304|ref|NC_002516.2|	4939027	G	A	C161T	A54V	Missense	PA4406	lpxC		Cell wall / LPS / capsule
SNRP	gi|110645304|ref|NC_002516.2|	5027660	G	A	C572T	P191L	Missense	PA4492		conserved hypothetical protein	Hypothetical, unclassified, unknown
SNRP	gi|110645304|ref|NC_002516.2|	5041275	G	A	G871A	A291T	Missense	PA4502		probable binding protein component of ABC transporter	Transport of small molecules
SNRP	gi|110645304|ref|NC_002516.2|	5065208	A	G	T133C	F45L	Missense	PA4522	ampD	beta-lactamase expression regulator AmpD	Cell wall / LPS / capsule
SNRP	gi|110645304|ref|NC_002516.2|	5085260	T	C	T2818C	L940L	Silent	PA4541		tRNA-Asn	Membrane proteins
SNRP	gi|110645304|ref|NC_002516.2|	5217244	C	T	C481T	P161S	Missense	PA4651	Pilin assembly chaperone CupE4	cupE4
SNRP	gi|110645304|ref|NC_002516.2|	5260488	C	T	G2162A	G721D	Missense	PA4689		hypothetical protein	Hypothetical, unclassified, unknown
SNRP	gi|110645304|ref|NC_002516.2|	5333730	G	A	C1175T	A392V	Missense	PA4749	glmM	phosphoglucosamine mutase	Cell wall / LPS / capsule
SNRP	gi|110645304|ref|NC_002516.2|	5377422	G	A	G571A	A191T	Missense	PA4788		hypothetical protein	Hypothetical, unclassified, unknown
SNRP	gi|110645304|ref|NC_002516.2|	5496784	G	A	C507T	A169A	Silent	PA4899		probable aldehyde dehydrogenase	Putative enzymes
SNRP	gi|110645304|ref|NC_002516.2|	5567174	C	T	C1682T	S561L	Missense	PA4959	fimX	FimX	Motility & Attachment
SNRP	gi|110645304|ref|NC_002516.2|	5663214	G	A	G473A	G158D	Missense	PA5032		probable transcriptional regulator	Transcriptional regulators
SNRP	gi|110645304|ref|NC_002516.2|	5699101	T	C	T743C	L248P	Missense	PA5058	phaC2	poly(3-hydroxyalkanoic acid) synthase 2	Central intermediary metabolism
SNRP	gi|110645304|ref|NC_002516.2|	5747058	C	T	G814A	D272N	Missense	PA5103		hypothetical protein	Hypothetical, unclassified, unknown
SNRP	gi|110645304|ref|NC_002516.2|	5799610	T	C	T22C	S8P	Missense	PA5151		hypothetical protein	Membrane proteins
SNRP	gi|110645304|ref|NC_002516.2|	5847806	T	C	T676C	W226R	Missense	PA5194		hypothetical protein	Membrane proteins
SNRP	gi|110645304|ref|NC_002516.2|	5871376	T	C	A245G	N82S	Missense	PA5214	gcvH1	glycine cleavage system protein H1	Central intermediary metabolism; Amino acid biosynthesis and metabolism
SNRP	gi|110645304|ref|NC_002516.2|	5885738	G	A	G253A	D85N	Missense	PA5229		conserved hypothetical protein	Hypothetical, unclassified, unknown
SNRP	gi|110645304|ref|NC_002516.2|	5913930	T	C	A592G	T198A	Missense	PA5252		probable ATP-binding component of ABC transporter	Transport of small molecules
SNRP	gi|110645304|ref|NC_002516.2|	6004968	T	C	T692C	V231A	Missense	PA5335		conserved hypothetical protein	Hypothetical, unclassified, unknown
SNRP	gi|110645304|ref|NC_002516.2|	6250937	G	A	C1204T	R402C	Missense	PA5556	atpA	ATP synthase alpha chain	Energy metabolism
SNRP	gi|110645304|ref|NC_002516.2|	627039	C	T	G727A	G243R	Missense	PA0572		hypothetical protein	Hypothetical, unclassified, unknown
SNRP	gi|110645304|ref|NC_002516.2|	701221	C	T	C71T	A24V	Missense	PA0645		hypothetical protein	Related to phage, transposon, or plasmid
SNRP	gi|110645304|ref|NC_002516.2|	885921	C	T	C287T	P96L	Missense	PA0808		hypothetical protein	Hypothetical, unclassified, unknown
SNRP	gi|110645304|ref|NC_002516.2|	947572	C	T	C368T	P123L	Missense	PA0866	aroP2	aromatic amino acid transport protein AroP2	Transport of small molecules
SNRP	gi|110645304|ref|NC_002516.2|	1243168	A	G	A->G		Intergenic	PA1149//PA1150	//pys2	50 upstream hypothetical protein//426 upstream pyocin S2	Hypothetical, unclassified, unknown//Adaptation, Protection; Secreted Factors (toxins, enzymes, alginate)
SNRP	gi|110645304|ref|NC_002516.2|	1276941	T	C	T->C		Intergenic	PA1177//PA1178	napE//oprH	157 upstream periplasmic nitrate reductase protein NapE//65 upstream PhoP/Q and low Mg2+ inducible outer membrane protein H1 precursor	Energy metabolism//Membrane proteins; Adaptation, Protection; Transport of small molecules
SNRP	gi|110645304|ref|NC_002516.2|	1447197	A	G	A->G		Intergenic	PA1334//PA1335	//	279 upstream probable oxidoreductase//29 downstream probable two-component response regulator	Putative enzymes//Transcriptional regulators; Two-component regulatory systems
SNRP	gi|110645304|ref|NC_002516.2|	16861	G	A	G->A		Intergenic	PA0014//PA0015	//	254 upstream hypothetical protein//39 downstream hypothetical protein	Hypothetical, unclassified, unknown//Hypothetical, unclassified, unknown
SNRP	gi|110645304|ref|NC_002516.2|	3663505	G	A	G->A		Intergenic	PA3271//PA3272	//	4 downstream probable two-component sensor//4 downstream probable ATP-dependent DNA helicase	Two-component regulatory systems//DNA replication, recombination, modification and repair
SNRP	gi|110645304|ref|NC_002516.2|	424652	C	T	C->T		Intergenic	PA0381//PA0382	thiG//micA	136 downstream thiamine biosynthesis protein, thiazole moiety//18 upstream DNA mismatch repair protein MicA	Biosynthesis of cofactors, prosthetic groups and carriers//DNA replication, recombination, modification and repair
SNRP	gi|110645304|ref|NC_002516.2|	5859616	G	C	G->C		Intergenic	PA5204//PA5205	argA//	160 upstream N-acetylglutamate synthase//177 upstream conserved hypothetical protein	Amino acid biosynthesis and metabolism//Membrane proteins
SNRD	gi|110645304|ref|NC_002516.2|	1015945	C	T	C8T	P3L	Missense	PA0929		two-component response regulator	Transport of small molecules; Two-component regulatory systems
SNRD	gi|110645304|ref|NC_002516.2|	1020712	C	T	C5T	T2I	Missense	PA0932	cysM	cysteine synthase B	Amino acid biosynthesis and metabolism
SNRD	gi|110645304|ref|NC_002516.2|	1191709	C	T	C1325T	A442V	Missense	PA1099	fleR	two-component response regulator	Motility & Attachment; Transcriptional regulators; Two-component regulatory systems
SNRD	gi|110645304|ref|NC_002516.2|	1279140	T	G	T779G	V260G	Missense	PA1180	phoQ	two-component sensor PhoQ	Two-component regulatory systems
SNRD	gi|110645304|ref|NC_002516.2|	1297760	C	T	C452T	P151L	Missense	PA1196		probable transcriptional regulator	Transcriptional regulators
SNRD	gi|110645304|ref|NC_002516.2|	1327359	G	A	G336A	W112_	Nonsense	PA1224		probable NAD(P)H dehydrogenase	Putative enzymes
SNRD	gi|110645304|ref|NC_002516.2|	1453145	T	C	A248G	Y83C	Missense	PA1338	ggt	gamma-glutamyltranspeptidase precursor	Amino acid biosynthesis and metabolism; Adaptation, Protection; Central intermediary metabolism
SNRD	gi|110645304|ref|NC_002516.2|	1480468	C	T	G584A	G195D	Missense	PA1367		hypothetical protein	Hypothetical, unclassified, unknown
SNRD	gi|110645304|ref|NC_002516.2|	1537808	C	T	C54T	I18I	Silent	PA1413		probable transcriptional regulator	Transcriptional regulators
SNRD	gi|110645304|ref|NC_002516.2|	1558508	G	A	G338A	G113E	Missense	PA1430	lasR	transcriptional regulator LasR	Adaptation, Protection; Transcriptional regulators
SNRD	gi|110645304|ref|NC_002516.2|	1610758	C	T	C14T	P5L	Missense	PA1485		probable amino acid permease	Membrane proteins; Transport of small molecules
SNRD	gi|110645304|ref|NC_002516.2|	1726280	C	T	C2037T	F679F	Silent	PA1585	sucA	2-oxoglutarate dehydrogenase (E1 subunit)	Amino acid biosynthesis and metabolism; Energy metabolism
SNRD	gi|110645304|ref|NC_002516.2|	1764672	A	G	A137G	N46S	Missense	PA1621		probable hydrolase	Putative enzymes
SNRD	gi|110645304|ref|NC_002516.2|	1946078	C	T	C1332T	G444G	Silent	PA1795	cysS	cysteinyl-tRNA synthetase	Amino acid biosynthesis and metabolism; Translation, post-translational modification, degradation
SNRD	gi|110645304|ref|NC_002516.2|	2135696	C	T	C237T	G79G	Silent	PA1950	rbsK	ribokinase	Carbon compound catabolism
SNRD	gi|110645304|ref|NC_002516.2|	2255570	G	A	G1752A	G584G	Silent	PA2058		probable binding protein component of ABC transporter	Transport of small molecules
SNRD	gi|110645304|ref|NC_002516.2|	2335505	C	T	C334T	R112C	Missense	PA2123		probable transcriptional regulator	Transcriptional regulators
SNRD	gi|110645304|ref|NC_002516.2|	2344121	C	T	C260T	P87L	Missense	PA2130	cupA3	usher CupA3	Motility & Attachment
SNRD	gi|110645304|ref|NC_002516.2|	2454265	T	C	T599C	L200P	Missense	PA2231	pslA	PslA	Cell wall / LPS / capsule
SNRD	gi|110645304|ref|NC_002516.2|	2473235	G	A	G23A	R8H	Missense	PA2247	bkdA1	2-oxoisovalerate dehydrogenase (alpha subunit)	Amino acid biosynthesis and metabolism
SNRD	gi|110645304|ref|NC_002516.2|	2599713	A	G	A1014G	L338L	Silent	PA2352		probable glycerophosphoryl diester phosphodiesterase	Putative enzymes
SNRD	gi|110645304|ref|NC_002516.2|	2608947	G	A	C3098T	A1033V	Missense	PA2361		hypothetical protein	Hypothetical, unclassified, unknown
SNRD	gi|110645304|ref|NC_002516.2|	2662515	T	C	A2630G	N877S	Missense	PA2399	pvdD	pyoverdine synthetase D	Secreted Factors (toxins, enzymes, alginate); Adaptation, Protection
SNRD	gi|110645304|ref|NC_002516.2|	3234734	T	C	A638G	D213G	Missense	PA2882		probable two-component sensor	Two-component regulatory systems
SNRD	gi|110645304|ref|NC_002516.2|	3411078	T	C	T815C	I272T	Missense	PA3047		probable D-alanyl-D-alanine carboxypeptidase	Cell wall / LPS / capsule
SNRD	gi|110645304|ref|NC_002516.2|	3538120	A	G	T1005C	R335R	Silent	PA3154	wzy	B-band O-antigen polymerase	Membrane proteins; Cell wall / LPS / capsule
SNRD	gi|110645304|ref|NC_002516.2|	3572367	G	A	C1427T	A476V	Missense	PA3183	zwf	glucose-6-phosphate 1-dehydrogenase	Energy metabolism; Carbon compound catabolism
SNRD	gi|110645304|ref|NC_002516.2|	3625696	A	G	A496G	M166V	Missense	PA3238		hypothetical protein	Hypothetical, unclassified, unknown
SNRD	gi|110645304|ref|NC_002516.2|	3709458	A	G	A2369G	N790S	Missense	PA3308	hepA	RNA helicase HepA	Transcription, RNA processing and degradation
SNRD	gi|110645304|ref|NC_002516.2|	3782290	T	C	A554G	Y185C	Missense	PA3374		conserved hypothetical protein	Transport of small molecules
SNRD	gi|110645304|ref|NC_002516.2|	3820386	G	A	G79A	A27T	Missense	PA3414		hypothetical protein	Hypothetical, unclassified, unknown
SNRD	gi|110645304|ref|NC_002516.2|	3934258	C	T	G493A	G165S	Missense	PA3517		probable lyase	Carbon compound catabolism
SNRD	gi|110645304|ref|NC_002516.2|	3936399	T	C	A439G	T147A	Missense	PA3519		hypothetical protein	Hypothetical, unclassified, unknown
SNRD	gi|110645304|ref|NC_002516.2|	4030381	G	A	G623A	G208D	Missense	PA3595		probable major facilitator superfamily (MFS) transporter	Membrane proteins; Transport of small molecules
SNRD	gi|110645304|ref|NC_002516.2|	4061584	G	A	C846T	A282A	Silent	PA3626		conserved hypothetical protein	Hypothetical, unclassified, unknown
SNRD	gi|110645304|ref|NC_002516.2|	4083799	T	C	A707G	N236S	Missense	PA3646	lpxD	UDP-3-O-[3-hydroxylauroyl] glucosamine N-acyltransferase	Cell wall / LPS / capsule
SNRD	gi|110645304|ref|NC_002516.2|	4085161	G	A	C2295T	T765T	Silent	PA3648	opr86	outer membrane protein Opr86	Membrane proteins; Transport of small molecules
SNRD	gi|110645304|ref|NC_002516.2|	4085858	T	C	A1598G	Q533R	Missense	PA3648	opr86	outer membrane protein Opr86	Membrane proteins; Transport of small molecules
SNRD	gi|110645304|ref|NC_002516.2|	4174378	G	A	C4749T	A1583A	Silent	PA3728		hypothetical protein	Hypothetical, unclassified, unknown
SNRD	gi|110645304|ref|NC_002516.2|	4191302	G	A	C211T	R71C	Missense	PA3738	xerD	integrase/recombinase XerD	DNA replication, recombination, modification and repair
SNRD	gi|110645304|ref|NC_002516.2|	419784	G	A	G223A	G75S	Missense	PA0375	ftsX	cell division protein FtsX	Cell division
SNRD	gi|110645304|ref|NC_002516.2|	4315718	G	A	C321T	I107I	Silent	PA3856		hypothetical protein	Hypothetical, unclassified, unknown
SNRD	gi|110645304|ref|NC_002516.2|	4406936	T	C	T131C	L44P	Missense	PA3931		conserved hypothetical protein	Hypothetical, unclassified, unknown
SNRD	gi|110645304|ref|NC_002516.2|	4420675	C	T	G1125A	R375R	Silent	PA3943		conserved hypothetical protein	Hypothetical, unclassified, unknown
SNRD	gi|110645304|ref|NC_002516.2|	444249	C	T	G442A	V148M	Missense	PA0401		noncatalytic dihydroorotase-like protein	Nucleotide biosynthesis and metabolism
SNRD	gi|110645304|ref|NC_002516.2|	4449289	T	C	A1104G	E368E	Silent	PA3970	amn	AMP nucleosidase	Nucleotide biosynthesis and metabolism
SNRD	gi|110645304|ref|NC_002516.2|	4455045	C	T	G632A	S211N	Missense	PA3974	ladS	Lost Adherence Sensor, LadS	Two-component regulatory systems
SNRD	gi|110645304|ref|NC_002516.2|	4566284	T	C	A1672G	T558A	Missense	PA4084	cupB3	usher CupB3	Motility & Attachment
SNRD	gi|110645304|ref|NC_002516.2|	4595988	G	A	C4115T	A1372V	Missense	PA4112		probable sensor/response regulator hybrid	Two-component regulatory systems
SNRD	gi|110645304|ref|NC_002516.2|	4693574	G	A	C183T	P61P	Silent	PA4196	bfiR	BfiR	Transcriptional regulators; Two-component regulatory systems; Cell wall / LPS / capsule
SNRD	gi|110645304|ref|NC_002516.2|	4751385	G	A	G2630A	R877H	Missense	PA4234	uvrA	excinuclease ABC subunit A	DNA replication, recombination, modification and repair
SNRD	gi|110645304|ref|NC_002516.2|	4759229	G	A	C342T	A114A	Silent	PA4246	rpsE	30S ribosomal protein S5	Translation, post-translational modification, degradation
SNRD	gi|110645304|ref|NC_002516.2|	478038	A	G	T1768C	Y590H	Missense	PA0428		probable ATP-dependent RNA helicase	Transcription, RNA processing and degradation
SNRD	gi|110645304|ref|NC_002516.2|	4816638	T	C	A2711G	E904G	Missense	PA4293	pprA	two-component sensor PprA	Two-component regulatory systems; Antibiotic resistance and susceptibility
SNRD	gi|110645304|ref|NC_002516.2|	4913073	T	C	T33C	R11R	Silent	PA4382		hypothetical protein	Hypothetical, unclassified, unknown
SNRD	gi|110645304|ref|NC_002516.2|	5104862	A	C	A349C	T117P	Missense	PA4556	pilE	type 4 fimbrial biogenesis protein PilE	Motility & Attachment
SNRD	gi|110645304|ref|NC_002516.2|	5121346	G	A	C297T	R99R	Silent	PA4573		hypothetical protein	Hypothetical, unclassified, unknown
SNRD	gi|110645304|ref|NC_002516.2|	5160203	T	C	T3836C	L1279P	Missense	PA4601	morA	motility regulator	Membrane proteins
SNRD	gi|110645304|ref|NC_002516.2|	5238435	A	G	A28G	N10D	Missense	PA4670	prs	ribose-phosphate pyrophosphokinase	Carbon compound catabolism; Nucleotide biosynthesis and metabolism
SNRD	gi|110645304|ref|NC_002516.2|	5322380	A	G	A146G	N49S	Missense	PA4737		hypothetical protein	Hypothetical, unclassified, unknown
SNRD	gi|110645304|ref|NC_002516.2|	5368859	T	C	A205G	S69G	Missense	PA4780		conserved hypothetical protein	Hypothetical, unclassified, unknown
SNRD	gi|110645304|ref|NC_002516.2|	5369689	A	G	T680C	V227A	Missense	PA4781		cyclic di-GMP phosphodiesterase	Transcriptional regulators; Two-component regulatory systems; Motility & Attachment; Cell wall / LPS / capsule
SNRD	gi|110645304|ref|NC_002516.2|	5490902	G	A	C280T	L94L	Silent	PA4896		probable sigma-70 factor, ECF subfamily	Transcriptional regulators
SNRD	gi|110645304|ref|NC_002516.2|	5623296	T	C	A1502G	H501R	Missense	PA5005		probable carbamoyl transferase	Putative enzymes
SNRD	gi|110645304|ref|NC_002516.2|	5627646	A	G	T220C	W74R	Missense	PA5008		hypothetical protein	Hypothetical, unclassified, unknown; Putative enzymes
SNRD	gi|110645304|ref|NC_002516.2|	5713010	G	A	C157T	P53S	Missense	PA5075		probable permease of ABC transporter	Membrane proteins; Transport of small molecules
SNRD	gi|110645304|ref|NC_002516.2|	5753691	C	T	G454A	A152T	Missense	PA5111	gloA3	lactoylglutathione lyase	Central intermediary metabolism
SNRD	gi|110645304|ref|NC_002516.2|	5787298	G	A	C308T	A103V	Missense	PA5138		hypothetical protein	Hypothetical, unclassified, unknown
SNRD	gi|110645304|ref|NC_002516.2|	5847192	T	C	T62C	L21P	Missense	PA5194		hypothetical protein	Membrane proteins
SNRD	gi|110645304|ref|NC_002516.2|	5877807	G	A	G1144A	A382T	Missense	PA5219		hypothetical protein	Membrane proteins
SNRD	gi|110645304|ref|NC_002516.2|	5899093	T	C	A1032G	P344P	Silent	PA5239	rho	transcription termination factor Rho	Transcription, RNA processing and degradation
SNRD	gi|110645304|ref|NC_002516.2|	5941053	G	A	C30T	H10H	Silent	PA5275		conserved hypothetical protein	Hypothetical, unclassified, unknown
SNRD	gi|110645304|ref|NC_002516.2|	666244	C	T	C297T	G99G	Silent	PA0604		probable binding protein component of ABC transporter	Transport of small molecules
SNRD	gi|110645304|ref|NC_002516.2|	717350	C	T	C120T	T40T	Silent	PA0665		conserved hypothetical protein	Hypothetical, unclassified, unknown
SNRD	gi|110645304|ref|NC_002516.2|	756376	C	T	C6420T	D2140D	Silent	PA0690		hypothetical protein	Hypothetical, unclassified, unknown
SNRD	gi|110645304|ref|NC_002516.2|	960330	C	T	G51A	S17S	Silent	PA0877		probable transcriptional regulator	Transcriptional regulators
SNRD	gi|110645304|ref|NC_002516.2|	961880	A	G	A511G	T171A	Missense	PA0879		probable acyl-CoA dehydrogenase	Putative enzymes
SNRD	gi|110645304|ref|NC_002516.2|	966714	C	T	C189T	D63D	Silent	PA0884		probable C4-dicarboxylate-binding periplasmic protein	Transport of small molecules
SNRD	gi|110645304|ref|NC_002516.2|	994482	C	T	C340T	L114L	Silent	PA0910		hypothetical protein	Hypothetical, unclassified, unknown
SNRD	gi|110645304|ref|NC_002516.2|	1276944	A	G	A->G		Intergenic	PA1177//PA1178	napE//oprH	160 upstream periplasmic nitrate reductase protein NapE//62 upstream PhoP/Q and low Mg2+ inducible outer membrane protein H1 precursor	Energy metabolism//Membrane proteins; Adaptation, Protection; Transport of small molecules
SNRD	gi|110645304|ref|NC_002516.2|	1305564	C	T	C->T		Intergenic	PA1205//PA1206	//	141 downstream conserved hypothetical protein//19 upstream hypothetical protein	Hypothetical, unclassified, unknown//Hypothetical, unclassified, unknown
SNRD	gi|110645304|ref|NC_002516.2|	5355247	C	T	C->T		Intergenic	PA4769//PA4770	//lldP	189 upstream probable transcriptional regulator//140 upstream L-lactate permease	Transcriptional regulators//Transport of small molecules
SNRJ	gi|110645304|ref|NC_002516.2|	1034631	C	T	C594T	D198D	Silent	PA0946		hypothetical protein	Hypothetical, unclassified, unknown
SNRJ	gi|110645304|ref|NC_002516.2|	1086992	A	G	T104C	V35A	Missense	PA1003	mvfR	Transcriptional regulator MvfR	Biosynthesis of cofactors, prosthetic groups and carriers; Transcriptional regulators
SNRJ	gi|110645304|ref|NC_002516.2|	1124586	A	G	A422G	D141G	Missense	PA1036		hypothetical protein	Hypothetical, unclassified, unknown
SNRJ	gi|110645304|ref|NC_002516.2|	1146006	C	T	C810T	A270A	Silent	PA1056		probable NADH dehydrogenase	Membrane proteins; Putative enzymes
SNRJ	gi|110645304|ref|NC_002516.2|	1178991	C	T	C1379T	A460V	Missense	PA1091	fgtA	flagellar glycosyl transferase, FgtA	Hypothetical, unclassified, unknown
SNRJ	gi|110645304|ref|NC_002516.2|	1277932	G	A	G245A	G82D	Missense	PA1179	phoP	two-component response regulator PhoP	Transcriptional regulators; Two-component regulatory systems
SNRJ	gi|110645304|ref|NC_002516.2|	1569884	C	T	G425A	G142D	Missense	PA1440		hypothetical protein	Hypothetical, unclassified, unknown
SNRJ	gi|110645304|ref|NC_002516.2|	1682253	A	G	A203G	D68G	Missense	PA1545		hypothetical protein	Hypothetical, unclassified, unknown
SNRJ	gi|110645304|ref|NC_002516.2|	1786773	T	C	A1G	M1V	Missense	PA1640		conserved hypothetical protein	Hypothetical, unclassified, unknown
SNRJ	gi|110645304|ref|NC_002516.2|	1863299	C	T	C276T	A92A	Silent	PA1720	pscG	type III export protein PscG	Protein secretion/export apparatus; Chaperones & heat shock proteins
SNRJ	gi|110645304|ref|NC_002516.2|	2209182	T	C	A2125G	N709D	Missense	PA2018		Resistance-Nodulation-Cell Division (RND) multidrug efflux transporter	Transport of small molecules; Membrane proteins; Antibiotic resistance and susceptibility
SNRJ	gi|110645304|ref|NC_002516.2|	24148	C	T	C148T	P50S	Missense	PA0022		conserved hypothetical protein	Hypothetical, unclassified, unknown
SNRJ	gi|110645304|ref|NC_002516.2|	2489331	G	A	G382A	V128M	Missense	PA2260		hypothetical protein	Hypothetical, unclassified, unknown; Carbon compound catabolism
SNRJ	gi|110645304|ref|NC_002516.2|	2645818	G	A	G516A	L172L	Silent	PA2391	opmQ	probable outer membrane protein precursor	Membrane proteins; Transport of small molecules
SNRJ	gi|110645304|ref|NC_002516.2|	2787220	G	A	C667T	P223S	Missense	PA2469		probable transcriptional regulator	Transcriptional regulators
SNRJ	gi|110645304|ref|NC_002516.2|	2962078	T	C	T76C	L26L	Silent	PA2619	infA	initiation factor	Translation, post-translational modification, degradation
SNRJ	gi|110645304|ref|NC_002516.2|	3076724	G	A	G28A	A10T	Missense	PA2724		hypothetical protein	Hypothetical, unclassified, unknown
SNRJ	gi|110645304|ref|NC_002516.2|	3125742	C	T	G423A	R141R	Silent	PA2766		probable transcriptional regulator	Transcriptional regulators
SNRJ	gi|110645304|ref|NC_002516.2|	3185981	C	T	G339A	L113L	Silent	PA2833		conserved hypothetical protein	Hypothetical, unclassified, unknown
SNRJ	gi|110645304|ref|NC_002516.2|	3192351	A	G	A665G	N222S	Missense	PA2838		probable transcriptional regulator	Transcriptional regulators
SNRJ	gi|110645304|ref|NC_002516.2|	3209608	A	G	A320G	N107S	Missense	PA2857		probable ATP-binding component of ABC transporter	Transport of small molecules
SNRJ	gi|110645304|ref|NC_002516.2|	3238267	G	A	G432A	S144S	Silent	PA2886	atuA	expressed protein with apparent function in citronellol catabolism	Hypothetical, unclassified, unknown
SNRJ	gi|110645304|ref|NC_002516.2|	3346311	G	A	C729T	A243A	Silent	PA2988		conserved hypothetical protein	Membrane proteins
SNRJ	gi|110645304|ref|NC_002516.2|	3416416	A	G	A356G	H119R	Missense	PA3052		hypothetical protein	Hypothetical, unclassified, unknown
SNRJ	gi|110645304|ref|NC_002516.2|	3428479	G	A	C2589T	N863N	Silent	PA3063	pelB	PelB	Cell wall / LPS / capsule
SNRJ	gi|110645304|ref|NC_002516.2|	3641501	T	C	T269C	V90A	Missense	PA3255		hypothetical protein	Hypothetical, unclassified, unknown
SNRJ	gi|110645304|ref|NC_002516.2|	399531	C	T	G502A	A168T	Missense	PA0355	pfpI	protease PfpI	Translation, post-translational modification, degradation
SNRJ	gi|110645304|ref|NC_002516.2|	4054103	G	A	G712A	A238T	Missense	PA3619		hypothetical protein	Hypothetical, unclassified, unknown
SNRJ	gi|110645304|ref|NC_002516.2|	4085151	G	A	C2305T	P769S	Missense	PA3648	opr86	outer membrane protein Opr86	Membrane proteins; Transport of small molecules
SNRJ	gi|110645304|ref|NC_002516.2|	4151352	C	T	G993A	S331S	Silent	PA3708	wspA	probable chemotaxis transducer	Chemotaxis; Adaptation, Protection; Motility & Attachment
SNRJ	gi|110645304|ref|NC_002516.2|	4461918	T	C	T531C	G177G	Silent	PA3981		conserved hypothetical protein	Hypothetical, unclassified, unknown
SNRJ	gi|110645304|ref|NC_002516.2|	4623704	C	T	C893T	A298V	Missense	PA4133		cytochrome c oxidase subunit (cbb3-type)	Energy metabolism
SNRJ	gi|110645304|ref|NC_002516.2|	469150	C	T	C741T	V247V	Silent	PA0421		hypothetical protein	Putative enzymes
SNRJ	gi|110645304|ref|NC_002516.2|	4738540	G	A	C2572T	P858S	Missense	PA4226	pchE	dihydroaeruginoic acid synthetase	Secreted Factors (toxins, enzymes, alginate); Transport of small molecules
SNRJ	gi|110645304|ref|NC_002516.2|	4938937	G	A	C251T	A84V	Missense	PA4406	lpxC		Cell wall / LPS / capsule
SNRJ	gi|110645304|ref|NC_002516.2|	4944537	T	C	A539G	H180R	Missense	PA4411	murC	UDP-N-acetylmuramate--alanine ligase	Cell wall / LPS / capsule
SNRJ	gi|110645304|ref|NC_002516.2|	4952821	G	A	C1523T	A508V	Missense	PA4418	ftsI	penicillin-binding protein 3	Cell division; Cell wall / LPS / capsule
SNRJ	gi|110645304|ref|NC_002516.2|	5059494	G	A	G1779A	P593P	Silent	PA4517		conserved hypothetical protein	Hypothetical, unclassified, unknown
SNRJ	gi|110645304|ref|NC_002516.2|	5070738	G	A	G976A	G326S	Missense	PA4526	pilB	type 4 fimbrial biogenesis protein PilB	Motility & Attachment
SNRJ	gi|110645304|ref|NC_002516.2|	5114487	T	C	A113G	Q38R	Missense	PA4565	proB	glutamate 5-kinase	Amino acid biosynthesis and metabolism
SNRJ	gi|110645304|ref|NC_002516.2|	5124992	T	C	A515G	D172G	Missense	PA4576		probable ATP-dependent protease	Putative enzymes
SNRJ	gi|110645304|ref|NC_002516.2|	5251189	T	C	A478G	T160A	Missense	PA4682		hypothetical protein	Hypothetical, unclassified, unknown
SNRJ	gi|110645304|ref|NC_002516.2|	5338109	A	G	T415C	Y139H	Missense	PA4752	ftsJ	cell division protein FtsJ	Cell division
SNRJ	gi|110645304|ref|NC_002516.2|	5572919	T	C	A1568G	H523R	Missense	PA4964	parC	topoisomerase IV subunit A	DNA replication, recombination, modification and repair
SNRJ	gi|110645304|ref|NC_002516.2|	5822092	G	A	G1183A	E395K	Missense	PA5170	arcD	arginine/ornithine antiporter	Membrane proteins; Amino acid biosynthesis and metabolism; Transport of small molecules
SNRJ	gi|110645304|ref|NC_002516.2|	5847847	G	A	G717A	W239_	Nonsense	PA5194		hypothetical protein	Membrane proteins
SNRJ	gi|110645304|ref|NC_002516.2|	766605	A	G	A1291G	T431A	Missense	PA0693	exbB2	transport protein ExbB2	Membrane proteins; Transport of small molecules
SNRJ	gi|110645304|ref|NC_002516.2|	77713	A	G	T385C	F129L	Missense	PA0065		hypothetical protein	Hypothetical, unclassified, unknown
SNRJ	gi|110645304|ref|NC_002516.2|	939180	C	T	C1149T	G383G	Silent	PA0860		probable ATP-binding/permease fusion ABC transporter	Membrane proteins; Transport of small molecules
SNRJ	gi|110645304|ref|NC_002516.2|	1277625	C	T	C->T		Intergenic	PA1178//PA1179	oprH//phoP	17 downstream PhoP/Q and low Mg2+ inducible outer membrane protein H1 precursor//63 upstream two-component response regulator PhoP	Membrane proteins; Adaptation, Protection; Transport of small molecules//Transcriptional regulators; Two-component regulatory systems
SNRJ	gi|110645304|ref|NC_002516.2|	205994	C	T	C->T		Intergenic	PA0180//PA0181	cttP//	165 upstream chemotactic transducer for trichloroethylene [positive chemotaxis], CttP//28 downstream probable transcriptional regulator	Adaptation, Protection; Chemotaxis//Transcriptional regulators
SNRJ	gi|110645304|ref|NC_002516.2|	2080517	A	G	A->G		Intergenic	PA1908//PA1909	//	43 upstream probable major facilitator superfamily (MFS) transporter//144 downstream hypothetical protein	Membrane proteins; Transport of small molecules//Hypothetical, unclassified, unknown
SNRJ	gi|110645304|ref|NC_002516.2|	3265359	C	T	C->T		Intergenic	PA2910//PA2911	//	148 upstream conserved hypothetical protein//489 upstream probable TonB-dependent receptor	Hypothetical, unclassified, unknown; Membrane proteins//Membrane proteins; Transport of small molecules
SNRJ	gi|110645304|ref|NC_002516.2|	3459939	A	G	A->G		Intergenic	PA3082//PA3083	gbt//pepN	6 upstream glycine betaine transmethylase//441 downstream aminopeptidase N	Amino acid biosynthesis and metabolism//Translation, post-translational modification, degradation
SNRJ	gi|110645304|ref|NC_002516.2|	3813840	G	A	G->A		Intergenic	PA3406//PA3407	hasD//hasAp	100 upstream transport protein HasD//118 downstream heme acquisition protein HasAp	Protein secretion/export apparatus; Transport of small molecules//Transport of small molecules
SNRJ	gi|110645304|ref|NC_002516.2|	5258712	G	A	G->A		Intergenic	PA4687//PA4688	hitA//hitB	9 downstream ferric iron-binding periplasmic protein HitA//12 upstream iron (III)-transport system permease HitB	Transport of small molecules//Membrane proteins; Transport of small molecules
SNRO	gi|110645304|ref|NC_002516.2|	1086719	C	T	G377A	R126H	Missense	PA1003	mvfR	Transcriptional regulator MvfR	Biosynthesis of cofactors, prosthetic groups and carriers; Transcriptional regulators
SNRO	gi|110645304|ref|NC_002516.2|	1135443	C	T	C36T	C12C	Silent	PA1048		probable outer membrane protein precursor	Membrane proteins; Transport of small molecules
SNRO	gi|110645304|ref|NC_002516.2|	1188191	A	G	A605G	N202S	Missense	PA1097	fleQ	transcriptional regulator FleQ	Motility & Attachment; Transcriptional regulators
SNRO	gi|110645304|ref|NC_002516.2|	1201741	G	A	G432A	A144A	Silent	PA1109		probable transcriptional regulator	Transcriptional regulators
SNRO	gi|110645304|ref|NC_002516.2|	1230428	A	G	A119G	Q40R	Missense	PA1139		hypothetical protein	Hypothetical, unclassified, unknown
SNRO	gi|110645304|ref|NC_002516.2|	1275050	G	A	C749T	A250V	Missense	PA1174	napA	periplasmic nitrate reductase protein NapA	Energy metabolism
SNRO	gi|110645304|ref|NC_002516.2|	147862	T	C	A1193G	E398G	Missense	PA0130	3-Oxopropanoate dehydrogenase	bauC
SNRO	gi|110645304|ref|NC_002516.2|	1532115	C	T	G914A	C305Y	Missense	PA1408		hypothetical protein	Membrane proteins
SNRO	gi|110645304|ref|NC_002516.2|	1558702	A	G	A532G	T178A	Missense	PA1430	lasR	transcriptional regulator LasR	Adaptation, Protection; Transcriptional regulators
SNRO	gi|110645304|ref|NC_002516.2|	1574469	C	T	C444T	G148G	Silent	PA1445	fliO	flagellar protein FliO	Chemotaxis; Adaptation, Protection; Motility & Attachment
SNRO	gi|110645304|ref|NC_002516.2|	1786595	C	T	G179A	W60_	Nonsense	PA1640		conserved hypothetical protein	Hypothetical, unclassified, unknown
SNRO	gi|110645304|ref|NC_002516.2|	2002156	A	G	T1438C	C480R	Missense	PA1843	metH	methionine synthase	Amino acid biosynthesis and metabolism
SNRO	gi|110645304|ref|NC_002516.2|	2087782	C	T	G253A	V85I	Missense	PA1914		conserved hypothetical protein	Putative enzymes
SNRO	gi|110645304|ref|NC_002516.2|	218747	C	T	G76A	G26S	Missense	PA0191		probable transcriptional regulator	Transcriptional regulators
SNRO	gi|110645304|ref|NC_002516.2|	2295653	C	T	C121T	Q41_	Nonsense	PA2086		probable epoxide hydrolase	Carbon compound catabolism
SNRO	gi|110645304|ref|NC_002516.2|	2502588	T	C	T869C	V290A	Missense	PA2272	pbpC	penicillin-binding protein 3A	Cell wall / LPS / capsule
SNRO	gi|110645304|ref|NC_002516.2|	250580	A	G	A350G	H117R	Missense	PA0221		probable aminotransferase	Putative enzymes
SNRO	gi|110645304|ref|NC_002516.2|	2520071	G	A	C1034T	P345L	Missense	PA2290	gcd	glucose dehydrogenase	Carbon compound catabolism; Energy metabolism
SNRO	gi|110645304|ref|NC_002516.2|	2613782	G	A	C367T	R123C	Missense	PA2363		hypothetical protein	Hypothetical, unclassified, unknown
SNRO	gi|110645304|ref|NC_002516.2|	270153	C	T	C485T	P162L	Missense	PA0239		hypothetical protein	Membrane proteins
SNRO	gi|110645304|ref|NC_002516.2|	2738167	G	A	G286A	E96K	Missense	PA2440		hypothetical protein	Hypothetical, unclassified, unknown
SNRO	gi|110645304|ref|NC_002516.2|	2757802	G	A	G885A	L295L	Silent	PA2457		hypothetical protein	Hypothetical, unclassified, unknown
SNRO	gi|110645304|ref|NC_002516.2|	2985362	T	C	T1400C	M467T	Missense	PA2639	nuoD	NADH dehydrogenase I chain C,D	Energy metabolism
SNRO	gi|110645304|ref|NC_002516.2|	304756	C	T	G843A	L281L	Silent	PA0268		probable transcriptional regulator	Transcriptional regulators
SNRO	gi|110645304|ref|NC_002516.2|	3270704	T	C	T910C	F304L	Missense	PA2914		probable permease of ABC transporter	Membrane proteins; Transport of small molecules
SNRO	gi|110645304|ref|NC_002516.2|	3432609	C	T	G1283A	G428D	Missense	PA3064	pelA	PelA	Cell wall / LPS / capsule
SNRO	gi|110645304|ref|NC_002516.2|	3604949	A	G	T59C	L20P	Missense	PA3215		probable transcriptional regulator	Transcriptional regulators
SNRO	gi|110645304|ref|NC_002516.2|	3617599	T	C	A869G	D290G	Missense	PA3230		conserved hypothetical protein	Hypothetical, unclassified, unknown
SNRO	gi|110645304|ref|NC_002516.2|	3629048	G	A	C552T	T184T	Silent	PA3241		hypothetical protein	Hypothetical, unclassified, unknown
SNRO	gi|110645304|ref|NC_002516.2|	3643794	G	A	G831A	A277A	Silent	PA3257	prc	periplasmic tail-specific protease	Translation, post-translational modification, degradation
SNRO	gi|110645304|ref|NC_002516.2|	3716196	G	A	G393A	L131L	Silent	PA3313		hypothetical protein	Transport of small molecules
SNRO	gi|110645304|ref|NC_002516.2|	3768677	C	T	C494T	A165V	Missense	PA3357	dsdA	D-serine dehydratase	Amino acid biosynthesis and metabolism
SNRO	gi|110645304|ref|NC_002516.2|	3798737	G	A	G1729A	E577K	Missense	PA3392	nosZ	nitrous-oxide reductase precursor	Energy metabolism
SNRO	gi|110645304|ref|NC_002516.2|	3866890	G	A	G994A	E332K	Missense	PA3459		probable glutamine amidotransferase	Amino acid biosynthesis and metabolism
SNRO	gi|110645304|ref|NC_002516.2|	3888336	G	A	C649T	P217S	Missense	PA3475	pheC	cyclohexadienyl dehydratase precursor	Adaptation, Protection; Amino acid biosynthesis and metabolism
SNRO	gi|110645304|ref|NC_002516.2|	4085289	T	C	A2167G	T723A	Missense	PA3648	opr86	outer membrane protein Opr86	Membrane proteins; Transport of small molecules
SNRO	gi|110645304|ref|NC_002516.2|	4105883	C	T	C10T	P4S	Missense	PA3667		probable pyridoxal-phosphate dependent enzyme	Putative enzymes
SNRO	gi|110645304|ref|NC_002516.2|	4226638	G	A	C600T	D200D	Silent	PA3769	guaA	GMP synthase	Amino acid biosynthesis and metabolism; Nucleotide biosynthesis and metabolism
SNRO	gi|110645304|ref|NC_002516.2|	4323025	G	A	G238A	E80K	Missense	PA3862	dauB	NAD(P)H-dependent anabolic L-arginine dehydrogenase, DauB	Amino acid biosynthesis and metabolism
SNRO	gi|110645304|ref|NC_002516.2|	4366683	G	A	G383A	R128H	Missense	PA3898		probable transcriptional regulator	Transcriptional regulators
SNRO	gi|110645304|ref|NC_002516.2|	4501644	C	T	G289A	D97N	Missense	PA4021		probable transcriptional regulator	Transcriptional regulators
SNRO	gi|110645304|ref|NC_002516.2|	4586982	T	C	T1097C	L366P	Missense	PA4102	bfmS	BfmS	Two-component regulatory systems; Cell wall / LPS / capsule
SNRO	gi|110645304|ref|NC_002516.2|	4674251	G	A	G289A	V97M	Missense	PA4178		hypothetical protein	Hypothetical, unclassified, unknown
SNRO	gi|110645304|ref|NC_002516.2|	4751169	C	T	C2414T	A805V	Missense	PA4234	uvrA	excinuclease ABC subunit A	DNA replication, recombination, modification and repair
SNRO	gi|110645304|ref|NC_002516.2|	4812033	T	C	T638C	V213A	Missense	PA4289		probable transporter	Membrane proteins; Transport of small molecules
SNRO	gi|110645304|ref|NC_002516.2|	4899330	G	A	G1138A	A380T	Missense	PA4370	icmP	Insulin-cleaving metalloproteinase outer membrane protein precursor	Membrane proteins
SNRO	gi|110645304|ref|NC_002516.2|	4938937	G	A	C251T	A84V	Missense	PA4406	lpxC		Cell wall / LPS / capsule
SNRO	gi|110645304|ref|NC_002516.2|	5012507	T	C	A925G	T309A	Missense	PA4481	mreB	rod shape-determining protein MreB	Cell wall / LPS / capsule; Cell division
SNRO	gi|110645304|ref|NC_002516.2|	5066506	G	A	C1241T	A414V	Missense	PA4523		hypothetical protein	Hypothetical, unclassified, unknown
SNRO	gi|110645304|ref|NC_002516.2|	5070822	G	A	G1060A	E354K	Missense	PA4526	pilB	type 4 fimbrial biogenesis protein PilB	Motility & Attachment
SNRO	gi|110645304|ref|NC_002516.2|	5113487	C	T	G1113A	L371L	Silent	PA4565	proB	glutamate 5-kinase	Amino acid biosynthesis and metabolism
SNRO	gi|110645304|ref|NC_002516.2|	5281675	T	C	T1171C	Y391H	Missense	PA4701		conserved hypothetical protein	Hypothetical, unclassified, unknown
SNRO	gi|110645304|ref|NC_002516.2|	5365303	T	C	T544C	W182R	Missense	PA4777	pmrB	PmrB: two-component regulator system signal sensor kinase PmrB	Two-component regulatory systems
SNRO	gi|110645304|ref|NC_002516.2|	5430281	G	A	G298A	V100M	Missense	PA4838		hypothetical protein	Hypothetical, unclassified, unknown
SNRO	gi|110645304|ref|NC_002516.2|	5452253	T	C	T104C	V35A	Missense	PA4856	retS	RetS (Regulator of Exopolysaccharide and Type III Secretion)	Two-component regulatory systems
SNRO	gi|110645304|ref|NC_002516.2|	5480924	T	C	T523C	S175P	Missense	PA4885	irlR	two-component response regulator	Transcriptional regulators; Two-component regulatory systems
SNRO	gi|110645304|ref|NC_002516.2|	5526126	G	A	C2272T	R758C	Missense	PA4927		conserved hypothetical protein	Hypothetical, unclassified, unknown
SNRO	gi|110645304|ref|NC_002516.2|	5624385	T	C	A413G	H138R	Missense	PA5005		probable carbamoyl transferase	Putative enzymes
SNRO	gi|110645304|ref|NC_002516.2|	5673986	G	A	C36T	G12G	Silent	PA5037		hypothetical protein	Hypothetical, unclassified, unknown
SNRO	gi|110645304|ref|NC_002516.2|	5729065	T	C	A412G	S138G	Missense	PA5089		hypothetical protein	Hypothetical, unclassified, unknown
SNRO	gi|110645304|ref|NC_002516.2|	5848069	G	A	C299T	A100V	Missense	PA5195		probable heat shock protein	Chaperones & heat shock proteins
SNRO	gi|110645304|ref|NC_002516.2|	5964995	A	G	A137G	H46R	Missense	PA5297	poxB	pyruvate dehydrogenase (cytochrome)	Central intermediary metabolism; Energy metabolism
SNRO	gi|110645304|ref|NC_002516.2|	6005604	G	A	G406A	G136S	Missense	PA5336	gmk	guanylate kinase	Nucleotide biosynthesis and metabolism
SNRO	gi|110645304|ref|NC_002516.2|	6261185	C	T	G573A	G191G	Silent	PA5567		conserved hypothetical protein	Putative enzymes
SNRO	gi|110645304|ref|NC_002516.2|	921224	C	T	G227A	G76D	Missense	PA0844	plcH	hemolytic phospholipase C precursor	Secreted Factors (toxins, enzymes, alginate)
SNRO	gi|110645304|ref|NC_002516.2|	959036	C	T	C631T	Q211_	Nonsense	PA0876		probable transcriptional regulator	Transcriptional regulators
SNRO	gi|110645304|ref|NC_002516.2|	1221661	A	G	A->G		Intergenic	PA1128//PA1129	//	5 downstream probable transcriptional regulator//30 upstream probable fosfomycin resistance protein	Transcriptional regulators//Related to phage, transposon, or plasmid; Antibiotic resistance and susceptibility
SNRO	gi|110645304|ref|NC_002516.2|	1288651	A	G	A->G		Intergenic	PA1186//PA1187	//	16 downstream hypothetical protein//86 upstream probable acyl-CoA dehydrogenase	Hypothetical, unclassified, unknown//Putative enzymes
SNRO	gi|110645304|ref|NC_002516.2|	2330836	A	G	A->G		Intergenic	PA2118//PA2119	ada//	412 downstream O6-methylguanine-DNA methyltransferase//123 downstream alcohol dehydrogenase (Zn-dependent)	Transcriptional regulators; DNA replication, recombination, modification and repair//Putative enzymes
SNRO	gi|110645304|ref|NC_002516.2|	3232805	T	C	T->C		Intergenic	PA2879//PA2880	//	33 upstream probable transcriptional regulator//14 upstream hypothetical protein	Transcriptional regulators//Hypothetical, unclassified, unknown
SNRO	gi|110645304|ref|NC_002516.2|	3674492	A	G	A->G		Intergenic	PA3280//PA3281	oprO//	168 upstream Pyrophosphate-specific outer membrane porin OprO precursor//78 downstream hypothetical protein	Transport of small molecules//Membrane proteins
SNRO	gi|110645304|ref|NC_002516.2|	3730511	G	A	G->A		Intergenic	PA3326//PA3327	ClpP2//	435 upstream clpP2//46 upstream probable non-ribosomal peptide synthetase	//Adaptation, Protection
SNRO	gi|110645304|ref|NC_002516.2|	3808934	G	A	G->A		Intergenic	PA3403//PA3404	//	131 upstream hypothetical protein//324 downstream probable outer membrane protein precursor	Membrane proteins//Protein secretion/export apparatus
SNRO	gi|110645304|ref|NC_002516.2|	4257611	T	C	T->C		Intergenic	PA3798//PA3799	//	223 upstream probable aminotransferase//85 downstream conserved hypothetical protein	Putative enzymes//Hypothetical, unclassified, unknown
SNRO	gi|110645304|ref|NC_002516.2|	429957	A	G	A->G		Intergenic	PA0388//PA0389	//	87 upstream hypothetical protein//45 downstream hypothetical protein	Hypothetical, unclassified, unknown//Hypothetical, unclassified, unknown
SNRO	gi|110645304|ref|NC_002516.2|	5361503	T	C	T->C		Intergenic	PA4772//PA4773	//	245 downstream probable ferredoxin//83 upstream hypothetical protein	Energy metabolism//Hypothetical, unclassified, unknown
SNRO	gi|110645304|ref|NC_002516.2|	578364	A	G	A->G		Intergenic	PA0518//PA0519	nirM//nirS	21 upstream cytochrome c-551 precursor//30 downstream nitrite reductase precursor	Biosynthesis of cofactors, prosthetic groups and carriers; Energy metabolism//Energy metabolism
SNRO	gi|110645304|ref|NC_002516.2|	5847070	A	G	A->G		Intergenic	PA5193//PA5194	yrfI//	52 upstream heat shock protein HSP33//61 upstream hypothetical protein	Chaperones & heat shock proteins//Membrane proteins
SNRO	gi|110645304|ref|NC_002516.2|	6227497	T	C	T->C		Intergenic	PA5533//PA5534	//	47 downstream hypothetical protein//106 downstream hypothetical protein	Hypothetical, unclassified, unknown//Hypothetical, unclassified, unknown
CON1	gi|110645304|ref|NC_002516.2|	1015658	C	T	G95A	W32_	Nonsense	PA0928	gacS	sensor/response regulator hybrid	Two-component regulatory systems
CON1	gi|110645304|ref|NC_002516.2|	1052868	G	A	G580A	V194I	Missense	PA0967	ruvB	Holliday junction DNA helicase RuvB	DNA replication, recombination, modification and repair
CON1	gi|110645304|ref|NC_002516.2|	1086992	A	G	T104C	V35A	Missense	PA1003	mvfR	Transcriptional regulator MvfR	Biosynthesis of cofactors, prosthetic groups and carriers; Transcriptional regulators
CON1	gi|110645304|ref|NC_002516.2|	1102763	C	T	C1834T	L612L	Silent	PA1017	pauA	pimeloyl-CoA synthetase	Biosynthesis of cofactors, prosthetic groups and carriers
CON1	gi|110645304|ref|NC_002516.2|	1114109	C	T	C981T	A327A	Silent	PA1027		probable aldehyde dehydrogenase	Putative enzymes
CON1	gi|110645304|ref|NC_002516.2|	1164767	A	G	A80G	N27S	Missense	PA1078	flgC	flagellar basal-body rod protein FlgC	Cell wall / LPS / capsule; Motility & Attachment
CON1	gi|110645304|ref|NC_002516.2|	1389235	A	G	A994G	I332V	Missense	PA1277	cobQ	cobyric acid synthase	Biosynthesis of cofactors, prosthetic groups and carriers
CON1	gi|110645304|ref|NC_002516.2|	1438261	G	A	G1195A	G399S	Missense	PA1326	ilvA2	threonine dehydratase, biosynthetic	Amino acid biosynthesis and metabolism
CON1	gi|110645304|ref|NC_002516.2|	1440625	A	G	A1920G	K640K	Silent	PA1327		probable protease	Putative enzymes
CON1	gi|110645304|ref|NC_002516.2|	2138439	T	C	A160G	I54V	Missense	PA1952		hypothetical protein	Hypothetical, unclassified, unknown
CON1	gi|110645304|ref|NC_002516.2|	2626224	G	A	G4A	A2T	Missense	PA2374		hypothetical protein	Hypothetical, unclassified, unknown
CON1	gi|110645304|ref|NC_002516.2|	2840838	T	C	A1129G	T377A	Missense	PA2521	czcB	Resistance-Nodulation-Cell Division (RND) divalent metal cation efflux membrane fusion protein CzcB precursor	Membrane proteins; Transport of small molecules
CON1	gi|110645304|ref|NC_002516.2|	2898855	T	C	T1246C	S416P	Missense	PA2563		probable sulfate transporter	Membrane proteins; Transport of small molecules
CON1	gi|110645304|ref|NC_002516.2|	3215888	C	T	C466T	L156F	Missense	PA2863	lipH	lipase modulator protein	Protein secretion/export apparatus; Secreted Factors (toxins, enzymes, alginate)
CON1	gi|110645304|ref|NC_002516.2|	3510291	C	T	C148T	Q50_	Nonsense	PA3128		probable short-chain dehydrogenase	Putative enzymes
CON1	gi|110645304|ref|NC_002516.2|	3609314	T	C	T239C	L80P	Missense	PA3220		probable transcriptional regulator	Transcriptional regulators
CON1	gi|110645304|ref|NC_002516.2|	3860826	T	C	A1340G	Y447C	Missense	PA3455		conserved hypothetical protein	Hypothetical, unclassified, unknown
CON1	gi|110645304|ref|NC_002516.2|	3902759	G	A	G97A	G33S	Missense	PA3487	pldA	phospholipase D	Fatty acid and phospholipid metabolism
CON1	gi|110645304|ref|NC_002516.2|	3914362	G	A	C976T	L326L	Silent	PA3497		hypothetical protein	Hypothetical, unclassified, unknown
CON1	gi|110645304|ref|NC_002516.2|	3973890	G	A	G877A	V293M	Missense	PA3547	algL	poly(beta-d-mannuronate) lyase precursor AlgL	Cell wall / LPS / capsule; Adaptation, Protection; Secreted Factors (toxins, enzymes, alginate)
CON1	gi|110645304|ref|NC_002516.2|	4012905	G	A	G100A	A34T	Missense	PA3581	glpF	glycerol uptake facilitator protein	Transport of small molecules
CON1	gi|110645304|ref|NC_002516.2|	4035019	G	A	G227A	G76D	Missense	PA3599		probable transcriptional regulator	Transcriptional regulators
CON1	gi|110645304|ref|NC_002516.2|	4413407	G	A	C619T	R207C	Missense	PA3935	tauD	taurine dioxygenase	Carbon compound catabolism
CON1	gi|110645304|ref|NC_002516.2|	4577850	G	A	G201A	M67I	Missense	PA4095		hypothetical protein	Hypothetical, unclassified, unknown
CON1	gi|110645304|ref|NC_002516.2|	5032568	G	A	G1081A	A361T	Missense	PA4496		probable binding protein component of ABC transporter	Transport of small molecules
CON1	gi|110645304|ref|NC_002516.2|	5154276	A	G	T1125C	G375G	Silent	PA4599	mexC	Resistance-Nodulation-Cell Division (RND) multidrug efflux membrane fusion protein MexC precursor	Transport of small molecules; Antibiotic resistance and susceptibility
CON1	gi|110645304|ref|NC_002516.2|	529269	A	G	A271G	S91G	Missense	PA0469		hypothetical protein	Hypothetical, unclassified, unknown
CON1	gi|110645304|ref|NC_002516.2|	5400578	C	T	G1130A	W377_	Nonsense	PA4812	fdnG	formate dehydrogenase-O, major subunit	Energy metabolism
CON1	gi|110645304|ref|NC_002516.2|	5480664	G	A	G263A	R88H	Missense	PA4885	irlR	two-component response regulator	Transcriptional regulators; Two-component regulatory systems
CON1	gi|110645304|ref|NC_002516.2|	5676145	C	T	G1714A	A572T	Missense	PA5040	pilQ	Type 4 fimbrial biogenesis outer membrane protein PilQ precursor	Motility & Attachment
CON1	gi|110645304|ref|NC_002516.2|	6072101	G	A	C1284T	N428N	Silent	PA5394	cls	cardiolipin synthase	Fatty acid and phospholipid metabolism
CON1	gi|110645304|ref|NC_002516.2|	6181965	G	A	C386T	A129V	Missense	PA5490	cc4	cytochrome c4 precursor	Energy metabolism
CON1	gi|110645304|ref|NC_002516.2|	652580	T	C	A1193G	Q398R	Missense	PA0594	surA	peptidyl-prolyl cis-trans isomerase SurA	Translation, post-translational modification, degradation; Adaptation, Protection; Chaperones & heat shock proteins
CON1	gi|110645304|ref|NC_002516.2|	748856	T	C	T195C	N65N	Silent	PA0689		hypothetical protein	Hypothetical, unclassified, unknown; Transport of small molecules
CON1	gi|110645304|ref|NC_002516.2|	886043	T	C	T409C	C137R	Missense	PA0808		hypothetical protein	Hypothetical, unclassified, unknown
CON1	gi|110645304|ref|NC_002516.2|	154397	A	G	A->G		Intergenic	PA0135//PA0136	//	561 downstream hypothetical protein//20 upstream probable ATP-binding component of ABC transporter	Hypothetical, unclassified, unknown//Transport of small molecules
CON1	gi|110645304|ref|NC_002516.2|	1553015	A	G	A->G		Intergenic	PA1426//PA1427	//	18 downstream hypothetical protein//97 upstream hypothetical protein	Hypothetical, unclassified, unknown//Hypothetical, unclassified, unknown
CON1	gi|110645304|ref|NC_002516.2|	2290997	T	C	T->C		Intergenic	PA2081//PA2082	kynB//	17 upstream kynurenine formamidase, KynB//116 upstream probable transcriptional regulator	Hypothetical, unclassified, unknown; Amino acid biosynthesis and metabolism//Transcriptional regulators
CON3	gi|110645304|ref|NC_002516.2|	2376062	G	C	C480G	R160R	Silent	PA2156		conserved hypothetical protein	Hypothetical, unclassified, unknown
SNRL	gi|110645304|ref|NC_002516.2|	1023430	C	T	C378T	S126S	Silent	PA0934	relA	GTP pyrophosphokinase	Adaptation, Protection
SNRL	gi|110645304|ref|NC_002516.2|	1085252	C	T	C1281T	G427G	Silent	PA1001	phnA	anthranilate synthase component I	Adaptation, Protection
SNRL	gi|110645304|ref|NC_002516.2|	1087010	C	A	G86T	R29L	Missense	PA1003	mvfR	Transcriptional regulator MvfR	Biosynthesis of cofactors, prosthetic groups and carriers; Transcriptional regulators
SNRL	gi|110645304|ref|NC_002516.2|	1177403	C	T	C446T	T149I	Missense	PA1090		hypothetical protein	Hypothetical, unclassified, unknown
SNRL	gi|110645304|ref|NC_002516.2|	1190000	C	T	C829T	Q277_	Nonsense	PA1098	fleS	two-component sensor	Two-component regulatory systems
SNRL	gi|110645304|ref|NC_002516.2|	1284685	T	C	T173C	V58A	Missense	PA1183	dctA	C4-dicarboxylate transport protein	Transport of small molecules
SNRL	gi|110645304|ref|NC_002516.2|	1347794	G	A	C31T	P11S	Missense	PA1243		probable sensor/response regulator hybrid	Two-component regulatory systems
SNRL	gi|110645304|ref|NC_002516.2|	1401036	C	T	G155A	G52D	Missense	PA1289		hypothetical protein	Hypothetical, unclassified, unknown
SNRL	gi|110645304|ref|NC_002516.2|	1516506	C	T	C74T	P25L	Missense	PA1394		hypothetical protein	Hypothetical, unclassified, unknown
SNRL	gi|110645304|ref|NC_002516.2|	1542465	C	T	G282A	L94L	Silent	PA1417		probable decarboxylase	Putative enzymes
SNRL	gi|110645304|ref|NC_002516.2|	1558761	A	G	A591G	I197M	Missense	PA1430	lasR	transcriptional regulator LasR	Adaptation, Protection; Transcriptional regulators
SNRL	gi|110645304|ref|NC_002516.2|	1678484	C	T	G107A	G36D	Missense	PA1540		conserved hypothetical protein	Membrane proteins
SNRL	gi|110645304|ref|NC_002516.2|	1748572	C	T	C977T	A326V	Missense	PA1605		hypothetical protein	Hypothetical, unclassified, unknown
SNRL	gi|110645304|ref|NC_002516.2|	201716	T	C	A445G	T149A	Missense	PA0177		probable purine-binding chemotaxis protein	Adaptation, Protection; Chemotaxis
SNRL	gi|110645304|ref|NC_002516.2|	2030322	C	T	C1355T	A452V	Missense	PA1868	xqhA	secretion protein XqhA	Protein secretion/export apparatus
SNRL	gi|110645304|ref|NC_002516.2|	2039819	C	A	C3379A	P1127T	Missense	PA1874		hypothetical protein	Hypothetical, unclassified, unknown; Antibiotic resistance and susceptibility
SNRL	gi|110645304|ref|NC_002516.2|	2064817	T	C	A11G	N4S	Missense	PA1893		hypothetical protein	Putative enzymes
SNRL	gi|110645304|ref|NC_002516.2|	2067508	C	T	G448A	A150T	Missense	PA1896		hypothetical protein	Hypothetical, unclassified, unknown
SNRL	gi|110645304|ref|NC_002516.2|	244944	C	T	G676A	A226T	Missense	PA0217		probable transcriptional regulator	Transcriptional regulators
SNRL	gi|110645304|ref|NC_002516.2|	250697	G	A	G467A	G156D	Missense	PA0221		probable aminotransferase	Putative enzymes
SNRL	gi|110645304|ref|NC_002516.2|	2804119	T	C	A14G	D5G	Missense	PA2487		hypothetical protein	Hypothetical, unclassified, unknown
SNRL	gi|110645304|ref|NC_002516.2|	2817681	T	C	T233C	L78P	Missense	PA2500		probable major facilitator superfamily (MFS) transporter	Membrane proteins; Transport of small molecules
SNRL	gi|110645304|ref|NC_002516.2|	2847682	G	A	C98T	P33L	Missense	PA2525		probable outer membrane protein precursor	Membrane proteins; Transport of small molecules
SNRL	gi|110645304|ref|NC_002516.2|	2937136	T	C	A314G	Y105C	Missense	PA2594		conserved hypothetical protein	Hypothetical, unclassified, unknown
SNRL	gi|110645304|ref|NC_002516.2|	2974007	C	T	C1309T	L437L	Silent	PA2629	purB	adenylosuccinate lyase	Amino acid biosynthesis and metabolism; Nucleotide biosynthesis and metabolism
SNRL	gi|110645304|ref|NC_002516.2|	3271947	G	A	C460T	P154S	Missense	PA2916		hypothetical protein	Membrane proteins
SNRL	gi|110645304|ref|NC_002516.2|	3281489	C	T	C591T	A197A	Silent	PA2926	hisP	histidine transport protein HisP	Amino acid biosynthesis and metabolism; Transport of small molecules
SNRL	gi|110645304|ref|NC_002516.2|	3315966	G	A	C685T	L229L	Silent	PA2956		conserved hypothetical protein	Hypothetical, unclassified, unknown
SNRL	gi|110645304|ref|NC_002516.2|	3373476	C	T	G954A	Q318Q	Silent	PA3013	foaB	fatty-acid oxidation complex beta-subunit	Amino acid biosynthesis and metabolism; Fatty acid and phospholipid metabolism
SNRL	gi|110645304|ref|NC_002516.2|	3628077	G	A	G569A	G190D	Missense	PA3240		conserved hypothetical protein	Hypothetical, unclassified, unknown
SNRL	gi|110645304|ref|NC_002516.2|	3645633	G	A	G535A	G179S	Missense	PA3258		hypothetical protein	Hypothetical, unclassified, unknown
SNRL	gi|110645304|ref|NC_002516.2|	4030002	G	A	G244A	G82S	Missense	PA3595		probable major facilitator superfamily (MFS) transporter	Membrane proteins; Transport of small molecules
SNRL	gi|110645304|ref|NC_002516.2|	4085151	G	A	C2305T	P769S	Missense	PA3648	opr86	outer membrane protein Opr86	Membrane proteins; Transport of small molecules
SNRL	gi|110645304|ref|NC_002516.2|	4279083	G	A	C263T	S88F	Missense	PA3822		conserved hypothetical protein	Hypothetical, unclassified, unknown
SNRL	gi|110645304|ref|NC_002516.2|	4438385	A	G	A996G	P332P	Silent	PA3958		hypothetical protein	Hypothetical, unclassified, unknown
SNRL	gi|110645304|ref|NC_002516.2|	4614465	G	A	G442A	G148R	Missense	PA4126		probable major facilitator superfamily (MFS) transporter	Membrane proteins; Carbon compound catabolism; Transport of small molecules
SNRL	gi|110645304|ref|NC_002516.2|	4681092	G	A	C23T	A8V	Missense	PA4184		probable transcriptional regulator	Transcriptional regulators
SNRL	gi|110645304|ref|NC_002516.2|	474760	A	G	A1570G	T524A	Missense	PA0426	mexB	Resistance-Nodulation-Cell Division (RND) multidrug efflux transporter MexB	Transport of small molecules; Membrane proteins; Antibiotic resistance and susceptibility
SNRL	gi|110645304|ref|NC_002516.2|	4753418	G	A	C291T	A97A	Silent	PA4236	katA	catalase	Adaptation, Protection
SNRL	gi|110645304|ref|NC_002516.2|	4754205	T	C	A175G	S59G	Missense	PA4237	rplQ	50S ribosomal protein L17	Translation, post-translational modification, degradation
SNRL	gi|110645304|ref|NC_002516.2|	4776974	T	C	A3644G	K1215R	Missense	PA4270	rpoB	P26	Transcription, RNA processing and degradation
SNRL	gi|110645304|ref|NC_002516.2|	4778015	T	C	A2603G	N868S	Missense	PA4270	rpoB	P26	Transcription, RNA processing and degradation
SNRL	gi|110645304|ref|NC_002516.2|	4786468	G	A	C258T	G86G	Silent	PA4278		hypothetical protein	Hypothetical, unclassified, unknown
SNRL	gi|110645304|ref|NC_002516.2|	4817970	A	G	T1379C	F460S	Missense	PA4293	pprA	two-component sensor PprA	Two-component regulatory systems; Antibiotic resistance and susceptibility
SNRL	gi|110645304|ref|NC_002516.2|	4938463	G	A	C725T	A242V	Missense	PA4406	lpxC		Cell wall / LPS / capsule
SNRL	gi|110645304|ref|NC_002516.2|	5070499	T	C	T737C	L246P	Missense	PA4526	pilB	type 4 fimbrial biogenesis protein PilB	Motility & Attachment
SNRL	gi|110645304|ref|NC_002516.2|	5121145	G	A	C108T	D36D	Silent	PA4572	fklB	peptidyl-prolyl cis-trans isomerase FklB	Translation, post-translational modification, degradation; Chaperones & heat shock proteins
SNRL	gi|110645304|ref|NC_002516.2|	5215600	G	A	G510A	G170G	Silent	PA4648	Pilin subunit CupE1	cupE1
SNRL	gi|110645304|ref|NC_002516.2|	5261028	T	C	A1622G	D541G	Missense	PA4689		hypothetical protein	Hypothetical, unclassified, unknown
SNRL	gi|110645304|ref|NC_002516.2|	5364913	G	A	G154A	G52S	Missense	PA4777	pmrB	PmrB: two-component regulator system signal sensor kinase PmrB	Two-component regulatory systems
SNRL	gi|110645304|ref|NC_002516.2|	5412780	G	A	C1457T	A486V	Missense	PA4822		hypothetical protein	Membrane proteins
SNRL	gi|110645304|ref|NC_002516.2|	5576137	T	C	A1781G	D594G	Missense	PA4967	parE	topoisomerase IV subunit B	DNA replication, recombination, modification and repair
SNRL	gi|110645304|ref|NC_002516.2|	5623773	G	A	C1025T	P342L	Missense	PA5005		probable carbamoyl transferase	Putative enzymes
SNRL	gi|110645304|ref|NC_002516.2|	5646645	G	A	G1053A	L351L	Silent	PA5020		probable acyl-CoA dehydrogenase	Putative enzymes
SNRL	gi|110645304|ref|NC_002516.2|	5652314	G	A	G2793A	P931P	Silent	PA5022		conserved hypothetical protein	Hypothetical, unclassified, unknown
SNRL	gi|110645304|ref|NC_002516.2|	5847508	G	A	G378A	W126_	Nonsense	PA5194		hypothetical protein	Membrane proteins
SNRL	gi|110645304|ref|NC_002516.2|	6250901	G	A	C1240T	L414L	Silent	PA5556	atpA	ATP synthase alpha chain	Energy metabolism
SNRL	gi|110645304|ref|NC_002516.2|	681074	A	G	A182G	N61S	Missense	PA0621		conserved hypothetical protein	Related to phage, transposon, or plasmid
SNRL	gi|110645304|ref|NC_002516.2|	740222	C	T	C20T	A7V	Missense	PA0683		probable type II secretion system protein	Protein secretion/export apparatus
SNRL	gi|110645304|ref|NC_002516.2|	846102	A	G	T2091C	G697G	Silent	PA0779		probable ATP-dependent protease	Putative enzymes
SNRL	gi|110645304|ref|NC_002516.2|	882556	C	T	C599T	P200L	Missense	PA0804		probable oxidoreductase	Putative enzymes
SNRL	gi|110645304|ref|NC_002516.2|	95983	A	G	T415C	W139R	Missense	PA0078	TssL1	tssL1
SNRL	gi|110645304|ref|NC_002516.2|	2591777	G	A	G->A		Intergenic	PA2345//PA2346	//	112 upstream conserved hypothetical protein//307 upstream conserved hypothetical protein	Hypothetical, unclassified, unknown//Putative enzymes
SNRL	gi|110645304|ref|NC_002516.2|	3327092	T	C	T->C		Intergenic	PA2968//PA2969	fabD//plsX	9 upstream malonyl-CoA-[acyl-carrier-protein] transacylase//97 downstream fatty acid biosynthesis protein PlsX	Fatty acid and phospholipid metabolism//Fatty acid and phospholipid metabolism
SNRL	gi|110645304|ref|NC_002516.2|	4243064	G	A	G->A		Intergenic	PA3783//PA3784	//	19 downstream hypothetical protein//16 downstream hypothetical protein	Hypothetical, unclassified, unknown//Hypothetical, unclassified, unknown
SNRL	gi|110645304|ref|NC_002516.2|	4466802	T	C	T->C		Intergenic	PA3986//PA3987	//leuS	48 upstream hypothetical protein//123 upstream leucyl-tRNA synthetase	Hypothetical, unclassified, unknown//Amino acid biosynthesis and metabolism; Translation, post-translational modification, degradation
SNRL	gi|110645304|ref|NC_002516.2|	4839453	G	A	G->A		Intergenic	PA4310//PA4311	pctB//	174 downstream chemotactic transducer PctB//144 upstream conserved hypothetical protein	Adaptation, Protection; Chemotaxis//Hypothetical, unclassified, unknown
CON2	gi|110645304|ref|NC_002516.2|	5070594	A	C	A832C	T278P	Missense	PA4526	pilB	type 4 fimbrial biogenesis protein PilB	Motility & Attachment
CON4	gi|110645304|ref|NC_002516.2|	2926200	A	G	T233C	V78A	Missense	PA2586	gacA	response regulator GacA	Transcriptional regulators
CON4	gi|110645304|ref|NC_002516.2|	5676046	T	G	A1813C	T605P	Missense	PA5040	pilQ	Type 4 fimbrial biogenesis outer membrane protein PilQ precursor	Motility & Attachment

## Sheet: indels PAO1 strains
strain	chromosome	position	ref	qry	position changes	# bp change	type	PA locus tag	name	product	pseudocap
SNRB	gi|110645304|ref|NC_002516.2|	1027077	*	#NAME?	1027077-1027078ins(G)	1	Insertion	PA0936	lpxO2	lipopolysaccharide biosynthetic protein LpxO2	Putative enzymes; Cell wall / LPS / capsule
SNRB	gi|110645304|ref|NC_002516.2|	1905806	*	#NAME?	1905806-1905807ins(G)	1	Insertion	PA1763		hypothetical protein	Hypothetical, unclassified, unknown
SNRB	gi|110645304|ref|NC_002516.2|	2059101	*	+C	2059101-2059102ins(C)	1	Insertion	PA1888		hypothetical protein	Hypothetical, unclassified, unknown
SNRB	gi|110645304|ref|NC_002516.2|	3176727	*	+C	3176727-3176728ins(C)	1	Insertion	PA2823		conserved hypothetical protein	Hypothetical, unclassified, unknown
SNRB	gi|110645304|ref|NC_002516.2|	4480457	*	#NAME?	4480458-4480458delta(T)	1	Deletion	PA4000		hypothetical protein	Hypothetical, unclassified, unknown
SNRB	gi|110645304|ref|NC_002516.2|	5146358	*	+C	5146358-5146359ins(C)	1	Insertion	PA4594		probable ATP-binding component of ABC transporter	Transport of small molecules
SNRB	gi|110645304|ref|NC_002516.2|	5191511	*	+C	5191511-5191512ins(C)	1	Insertion	PA4625	cyclic diguanylate-regulated TPS partner A, CdrA	cdrA
SNRB	gi|110645304|ref|NC_002516.2|	5321879	*	+C	5321879-5321880ins(C)	1	Insertion	PA4736		hypothetical protein	Hypothetical, unclassified, unknown
SNRB	gi|110645304|ref|NC_002516.2|	5724832	*	+C	5724832-5724833ins(C)	1	Insertion	PA5086		hypothetical protein	Hypothetical, unclassified, unknown
SNRB	gi|110645304|ref|NC_002516.2|	5917359	*	+C	5917359-5917360ins(C)	1	Insertion	PA5255	algQ	Alginate regulatory protein AlgQ	Transcriptional regulators
SNRB	gi|110645304|ref|NC_002516.2|	994619	*	#NAME?	994619-994620ins(G)	1	Insertion	PA0910		hypothetical protein	Hypothetical, unclassified, unknown
SNRB	gi|110645304|ref|NC_002516.2|	1232157	*	#NAME?	1232157-1232158ins(GGGG)	4	Intergenic Insertion	PA1140//PA1141	//	65 upstream conserved hypothetical protein//72 downstream probable transcriptional regulator	Hypothetical, unclassified, unknown//Transcriptional regulators
SNRB	gi|110645304|ref|NC_002516.2|	3707078	*	#NAME?	3707078-3707079ins(T)	1	Intergenic Insertion	PA3307//PA3308	//hepA	224 upstream hypothetical protein//12 upstream RNA helicase HepA	Hypothetical, unclassified, unknown//Transcription, RNA processing and degradation
SNRB	gi|110645304|ref|NC_002516.2|	3947048	*	+C	3947048-3947049ins(C)	1	Intergenic Insertion	PA3526//PA3527	//pyrC	86 upstream probable outer membrane protein precursor//47 upstream dihydroorotase	Membrane proteins//Nucleotide biosynthesis and metabolism
SNRB	gi|110645304|ref|NC_002516.2|	4547558	*	#NAME?	4547558-4547559ins(G)	1	Intergenic Insertion	PA4069//PA4070	//	6 upstream hypothetical protein//263 downstream probable transcriptional regulator	Hypothetical, unclassified, unknown//Transcriptional regulators
SNRC	gi|110645304|ref|NC_002516.2|	1082998	*	#NAME?	1082998-1082999ins(G)	1	Insertion	PA1000	pqsE	Quinolone signal response protein	Biosynthesis of cofactors, prosthetic groups and carriers
SNRC	gi|110645304|ref|NC_002516.2|	1114264	*	#NAME?	1114264-1114265ins(GG)	2	Insertion	PA1027		probable aldehyde dehydrogenase	Putative enzymes
SNRC	gi|110645304|ref|NC_002516.2|	189152	*	#NAME?	189152-189153ins(G)	1	Insertion	PA0165		hypothetical protein	Hypothetical, unclassified, unknown
SNRC	gi|110645304|ref|NC_002516.2|	2445930	*	#NAME?	2445931-2445931delta(T)	1	Deletion	PA2223		hypothetical protein	Hypothetical, unclassified, unknown
SNRC	gi|110645304|ref|NC_002516.2|	2582952	*	+C	2582952-2582953ins(C)	1	Insertion	PA2338		probable binding protein component of ABC maltose/mannitol transporter	Transport of small molecules
SNRC	gi|110645304|ref|NC_002516.2|	5730568	*	+C	5730568-5730569ins(C)	1	Insertion	PA5090		conserved hypothetical protein	Hypothetical, unclassified, unknown
SNRC	gi|110645304|ref|NC_002516.2|	5950228	*	#NAME?	5950229-5950229delta(G)	1	Deletion	PA5285		hypothetical protein	Hypothetical, unclassified, unknown
SNRC	gi|110645304|ref|NC_002516.2|	600523	*	-C	600524-600524delta(C)	1	Deletion	PA0543		hypothetical protein	Hypothetical, unclassified, unknown
SNRC	gi|110645304|ref|NC_002516.2|	616075	*	+C	616075-616076ins(C)	1	Insertion	PA0558		conserved hypothetical protein	Hypothetical, unclassified, unknown
SNRC	gi|110645304|ref|NC_002516.2|	3947041	*	+C	3947041-3947042ins(C)	1	Intergenic Insertion	PA3526//PA3527	//pyrC	79 upstream probable outer membrane protein precursor//54 upstream dihydroorotase	Membrane proteins//Nucleotide biosynthesis and metabolism
SNRC	gi|110645304|ref|NC_002516.2|	783532	*	-C	783533-783533delta(C)	1	Intergenic Deletion	PA0711//PA0712	//	18 upstream hypothetical protein//43 downstream hypothetical protein	Hypothetical, unclassified, unknown//Hypothetical, unclassified, unknown
SNRF	gi|110645304|ref|NC_002516.2|	226681	*	-C	226682-226682delta(C)	1	Deletion	PA0196	pntB	pyridine nucleotide transhydrogenase, beta subunit	Transport of small molecules; Energy metabolism
SNRF	gi|110645304|ref|NC_002516.2|	3541554	*	#NAME?	3541554-3541555ins(CCC)	3	Insertion	PA3157		probable acetyltransferase	Putative enzymes; Cell wall / LPS / capsule
SNRF	gi|110645304|ref|NC_002516.2|	4059380	*	#NAME?	4059380-4059381ins(CC)	2	Insertion	PA3623		conserved hypothetical protein	Hypothetical, unclassified, unknown
SNRF	gi|110645304|ref|NC_002516.2|	4885167	*	+C	4885167-4885168ins(C)	1	Insertion	PA4358		probable ferrous iron transport protein	Membrane proteins; Transport of small molecules
SNRF	gi|110645304|ref|NC_002516.2|	5730748	*	#NAME?	5730748-5730749ins(G)	1	Insertion	PA5090		conserved hypothetical protein	Hypothetical, unclassified, unknown
SNRF	gi|110645304|ref|NC_002516.2|	3312630	*	+C	3312630-3312631ins(C)	1	Intergenic Insertion	PA2952//PA2953	etfB//	160 upstream electron transfer flavoprotein beta-subunit//161 upstream electron transfer flavoprotein-ubiquinone oxidoreductase	Energy metabolism//Energy metabolism
SNRG	gi|110645304|ref|NC_002516.2|	1859224	*	+C	1859224-1859225ins(C)	1	Insertion	PA1715	pscB	type III export apparatus protein	Protein secretion/export apparatus
SNRG	gi|110645304|ref|NC_002516.2|	2508822	*	+C	2508822-2508823ins(C)	1	Insertion	PA2280		conserved hypothetical protein	Hypothetical, unclassified, unknown
SNRG	gi|110645304|ref|NC_002516.2|	2945601	*	#NAME?	2945601-2945602ins(G)	1	Insertion	PA2602		hypothetical protein	Hypothetical, unclassified, unknown
SNRG	gi|110645304|ref|NC_002516.2|	3144337	*	+C	3144337-3144338ins(C)	1	Insertion	PA2787	cpg2	carboxypeptidase G2 precursor	Central intermediary metabolism
SNRG	gi|110645304|ref|NC_002516.2|	3757847	*	+C	3757847-3757848ins(C)	1	Insertion	PA3346		probable two-component response regulator	Transcriptional regulators; Two-component regulatory systems
SNRG	gi|110645304|ref|NC_002516.2|	3934712	*	+C	3934712-3934713ins(C)	1	Insertion	PA3517		probable lyase	Carbon compound catabolism
SNRG	gi|110645304|ref|NC_002516.2|	3938113	*	+C	3938113-3938114ins(C)	1	Insertion	PA3521		probable outer membrane protein precursor	Membrane proteins; Transport of small molecules
SNRG	gi|110645304|ref|NC_002516.2|	4839638	*	#NAME?	4839638-4839639ins(G)	1	Insertion	PA4311		conserved hypothetical protein	Hypothetical, unclassified, unknown
SNRG	gi|110645304|ref|NC_002516.2|	5070931	*	#NAME?	5070932-5070932delta(T)	1	Deletion	PA4526	pilB	type 4 fimbrial biogenesis protein PilB	Motility & Attachment
SNRG	gi|110645304|ref|NC_002516.2|	5361715	*	-C	5361716-5361716delta(C)	1	Deletion	PA4773		hypothetical protein	Hypothetical, unclassified, unknown
SNRG	gi|110645304|ref|NC_002516.2|	59322	*	#NAME?	59322-59323ins(G)	1	Insertion	PA0044	exoT	exoenzyme T	Secreted Factors (toxins, enzymes, alginate)
SNRG	gi|110645304|ref|NC_002516.2|	6015180	*	+C	6015180-6015181ins(C)	1	Insertion	PA5346	sadB	SadB	Hypothetical, unclassified, unknown
SNRG	gi|110645304|ref|NC_002516.2|	3195877	*	-C	3195878-3195878delta(C)	1	Intergenic Deletion	PA2840//PA2841	//	289 upstream probable ATP-dependent RNA helicase//22 upstream probable enoyl-CoA hydratase/isomerase	Transcription, RNA processing and degradation//Putative enzymes
SNRG	gi|110645304|ref|NC_002516.2|	3318860	*	#NAME?	3318861-3318861delta(T)	1	Intergenic Deletion	PA2958.1//PA2959	rgsA//	2 downstream RgsA//22 downstream conserved hypothetical protein	Non-coding RNA gene//Hypothetical, unclassified, unknown
SNRG	gi|110645304|ref|NC_002516.2|	4295049	*	+C	4295049-4295050ins(C)	1	Intergenic Insertion	PA3835//PA3836	//	444 upstream hypothetical protein//2201 upstream hypothetical protein	Hypothetical, unclassified, unknown//Hypothetical, unclassified, unknown
SNRG	gi|110645304|ref|NC_002516.2|	5116811	*	#NAME?	5116811-5116812ins(CC)	2	Intergenic Insertion	PA4568//PA4569	rplU//ispB	187 upstream 50S ribosomal protein L21//54 upstream octaprenyl-diphosphate synthase	Translation, post-translational modification, degradation//Energy metabolism; Biosynthesis of cofactors, prosthetic groups and carriers
SNRG	gi|110645304|ref|NC_002516.2|	5210533	*	-C	5210534-5210534delta(C)	1	Intergenic Deletion	PA4640//PA4642	mqoB//	547 downstream malate:quinone oxidoreductase//172 downstream hypothetical protein	Central intermediary metabolism; Energy metabolism//Hypothetical, unclassified, unknown
SNRG	gi|110645304|ref|NC_002516.2|	783532	*	-C	783533-783533delta(C)	1	Intergenic Deletion	PA0711//PA0712	//	18 upstream hypothetical protein//43 downstream hypothetical protein	Hypothetical, unclassified, unknown//Hypothetical, unclassified, unknown
SNRP	gi|110645304|ref|NC_002516.2|	1083624	*	#NAME?	1083624-1083625ins(G)	1	Insertion	PA1000	pqsE	Quinolone signal response protein	Biosynthesis of cofactors, prosthetic groups and carriers
SNRP	gi|110645304|ref|NC_002516.2|	1114264	*	#NAME?	1114264-1114265ins(G)	1	Insertion	PA1027		probable aldehyde dehydrogenase	Putative enzymes
SNRP	gi|110645304|ref|NC_002516.2|	1500842	*	#NAME?	1500842-1500843ins(G)	1	Insertion	PA1382		probable type II secretion system protein	Protein secretion/export apparatus
SNRP	gi|110645304|ref|NC_002516.2|	2059101	*	+C	2059101-2059102ins(C)	1	Insertion	PA1888		hypothetical protein	Hypothetical, unclassified, unknown
SNRP	gi|110645304|ref|NC_002516.2|	2069498	*	#NAME?	2069499-2069500delta(GA)	2	Deletion	PA1898	qscR	quorum-sensing control repressor	Transcriptional regulators
SNRP	gi|110645304|ref|NC_002516.2|	2772121	*	-C	2772122-2772122delta(C)	1	Deletion	PA2462		hypothetical protein	Hypothetical, unclassified, unknown
SNRP	gi|110645304|ref|NC_002516.2|	3432467	*	+C	3432467-3432468ins(C)	1	Insertion	PA3064	pelA	PelA	Cell wall / LPS / capsule
SNRP	gi|110645304|ref|NC_002516.2|	3565198	*	+C	3565198-3565199ins(C)	1	Insertion	PA3175		probable arginase family protein	Amino acid biosynthesis and metabolism
SNRP	gi|110645304|ref|NC_002516.2|	3595474	*	-C	3595475-3595475delta(C)	1	Deletion	PA3205		hypothetical protein	Hypothetical, unclassified, unknown
SNRP	gi|110645304|ref|NC_002516.2|	3907020	*	+C	3907020-3907021ins(C)	1	Insertion	PA3488		hypothetical protein	Hypothetical, unclassified, unknown
SNRP	gi|110645304|ref|NC_002516.2|	3923119	*	-C	3923120-3923120delta(C)	1	Deletion	PA3506		probable decarboxylase	Putative enzymes
SNRP	gi|110645304|ref|NC_002516.2|	4129634	*	+C	4129634-4129635ins(C)	1	Insertion	PA3687	ppc	phosphoenolpyruvate carboxylase	Energy metabolism; Central intermediary metabolism
SNRP	gi|110645304|ref|NC_002516.2|	4220427	*	#NAME?	4220427-4220428ins(G)	1	Insertion	PA3764		conserved hypothetical protein	Hypothetical, unclassified, unknown
SNRP	gi|110645304|ref|NC_002516.2|	4839638	*	#NAME?	4839638-4839639ins(G)	1	Insertion	PA4311		conserved hypothetical protein	Hypothetical, unclassified, unknown
SNRP	gi|110645304|ref|NC_002516.2|	5559822	*	+C	5559822-5559823ins(C)	1	Insertion	PA4954	motA	chemotaxis protein MotA	Adaptation, Protection; Chemotaxis
SNRP	gi|110645304|ref|NC_002516.2|	5837654	*	#NAME?	5837654-5837655ins(G)	1	Insertion	PA5185		conserved hypothetical protein	Hypothetical, unclassified, unknown
SNRP	gi|110645304|ref|NC_002516.2|	778488	*	#NAME?	778488-778489ins(G)	1	Insertion	PA0705	migA	alpha-1,6-rhamnosyltransferase MigA	Putative enzymes; Cell wall / LPS / capsule
SNRP	gi|110645304|ref|NC_002516.2|	2342111	*	#NAME?	2342111-2342112ins(T)	1	Intergenic Insertion	PA2127//PA2128	//cupA1	471 upstream conserved hypothetical protein//382 upstream fimbrial subunit CupA1	Hypothetical, unclassified, unknown//Motility & Attachment
SNRP	gi|110645304|ref|NC_002516.2|	2486330	*	-C	2486331-2486331delta(C)	1	Intergenic Deletion	PA2257//PA2258	pvcD//ptxR	213 downstream paerucumarin biosynthesis protein PvcD//24 downstream transcriptional regulator PtxR	Secreted Factors (toxins, enzymes, alginate); Amino acid biosynthesis and metabolism//Secreted Factors (toxins, enzymes, alginate); Transcriptional regulators
SNRP	gi|110645304|ref|NC_002516.2|	2896683	*	#NAME?	2896683-2896684ins(G)	1	Intergenic Insertion	PA2561//PA2562	//	69 downstream probable chemotaxis transducer//58 downstream hypothetical protein	Adaptation, Protection; Chemotaxis//Hypothetical, unclassified, unknown
SNRP	gi|110645304|ref|NC_002516.2|	4295716	*	+C	4295716-4295717ins(C)	1	Intergenic Insertion	PA3835//PA3836	//	1111 upstream hypothetical protein//1534 upstream hypothetical protein	Hypothetical, unclassified, unknown//Hypothetical, unclassified, unknown
SNRP	gi|110645304|ref|NC_002516.2|	783532	*	-C	783533-783533delta(C)	1	Intergenic Deletion	PA0711//PA0712	//	18 upstream hypothetical protein//43 downstream hypothetical protein	Hypothetical, unclassified, unknown//Hypothetical, unclassified, unknown
SNRP	gi|110645304|ref|NC_002516.2|	788414	*	#NAME?	788414-788415ins(G)	1	Intergenic Insertion	PA0716//PA0717	//	161 downstream hypothetical protein//730 upstream hypothetical protein of bacteriophage Pf1	Hypothetical, unclassified, unknown//Hypothetical, unclassified, unknown; Related to phage, transposon, or plasmid
SNRD	gi|110645304|ref|NC_002516.2|	1016325	*	#NAME?	1016325-1016326ins(G)	1	Insertion	PA0929		two-component response regulator	Transport of small molecules; Two-component regulatory systems
SNRD	gi|110645304|ref|NC_002516.2|	1746283	*	#NAME?	1746284-1746284delta(G)	1	Deletion	PA1603		probable transcriptional regulator	Transcriptional regulators
SNRD	gi|110645304|ref|NC_002516.2|	3749840	*	-C	3749841-3749841delta(C)	1	Deletion	PA3340		hypothetical protein	Membrane proteins
SNRD	gi|110645304|ref|NC_002516.2|	3977416	*	+C	3977416-3977417ins(C)	1	Insertion	PA3550	algF	alginate o-acetyltransferase AlgF	Cell wall / LPS / capsule; Adaptation, Protection; Secreted Factors (toxins, enzymes, alginate)
SNRD	gi|110645304|ref|NC_002516.2|	4059898	*	+C	4059898-4059899ins(C)	1	Insertion	PA3623		conserved hypothetical protein	Hypothetical, unclassified, unknown
SNRD	gi|110645304|ref|NC_002516.2|	4207462	*	-C	4207463-4207463delta(C)	1	Deletion	PA3757	Transcriptional regulator of N-Acetylglucosamine catabolism operon	nagR
SNRD	gi|110645304|ref|NC_002516.2|	5050279	*	+C	5050279-5050280ins(C)	1	Insertion	PA4512	lpxO1	lipopolysaccharide biosynthetic protein LpxO1	Putative enzymes; Cell wall / LPS / capsule
SNRD	gi|110645304|ref|NC_002516.2|	700156	*	#NAME?	700156-700157ins(G)	1	Insertion	PA0643		hypothetical protein	Related to phage, transposon, or plasmid
SNRD	gi|110645304|ref|NC_002516.2|	784763	*	#NAME?	784763-784764ins(G)	1	Insertion	PA0714		PhrD	Hypothetical, unclassified, unknown
SNRD	gi|110645304|ref|NC_002516.2|	2905159	*	#NAME?	2905160-2905160delta(T)	1	Intergenic Deletion	PA2569//PA2570	//lecA	253 upstream hypothetical protein//22 downstream tRNA-Leu	Hypothetical, unclassified, unknown//Adaptation, Protection; Motility & Attachment; Cell wall / LPS / capsule
SNRD	gi|110645304|ref|NC_002516.2|	3649412	*	+C	3649412-3649413ins(C)	1	Intergenic Insertion	PA3261//PA3262	//	496 downstream hypothetical protein//293 downstream tRNA-Val	Hypothetical, unclassified, unknown//Translation, post-translational modification, degradation; Chaperones & heat shock proteins
SNRD	gi|110645304|ref|NC_002516.2|	648705	*	#NAME?	648705-648706ins(G)	1	Intergenic Insertion	PA0588//PA0589	//	53 upstream conserved hypothetical protein//226 downstream conserved hypothetical protein	Hypothetical, unclassified, unknown//Energy metabolism
SNRD	gi|110645304|ref|NC_002516.2|	783532	*	-C	783533-783533delta(C)	1	Intergenic Deletion	PA0711//PA0712	//	18 upstream hypothetical protein//43 downstream hypothetical protein	Hypothetical, unclassified, unknown//Hypothetical, unclassified, unknown
SNRJ	gi|110645304|ref|NC_002516.2|	1360187	*	#NAME?	1360188-1360188delta(G)	1	Deletion	PA1252		probable L-malate dehydrogenase	Putative enzymes
SNRJ	gi|110645304|ref|NC_002516.2|	2760053	*	+C	2760053-2760054ins(C)	1	Insertion	PA2459		hypothetical protein	Hypothetical, unclassified, unknown
SNRJ	gi|110645304|ref|NC_002516.2|	3541554	*	+C	3541554-3541555ins(C)	1	Insertion	PA3157		probable acetyltransferase	Putative enzymes; Cell wall / LPS / capsule
SNRJ	gi|110645304|ref|NC_002516.2|	3762046	*	#NAME?	3762047-3762047delta(G)	1	Deletion	PA3350		hypothetical protein	Hypothetical, unclassified, unknown
SNRJ	gi|110645304|ref|NC_002516.2|	3774590	*	-C	3774591-3774591delta(C)	1	Deletion	PA3364	amiC	aliphatic amidase expression-regulating protein	Transcriptional regulators
SNRJ	gi|110645304|ref|NC_002516.2|	953008	*	#NAME?	953009-953009delta(G)	1	Deletion	PA0872	phhA	phenylalanine-4-hydroxylase	Amino acid biosynthesis and metabolism
SNRJ	gi|110645304|ref|NC_002516.2|	1653069	*	-C	1653070-1653070delta(C)	1	Intergenic Deletion	PA1520//PA1521	//	18 downstream probable transcriptional regulator//36 downstream probable guanine deaminase	Transcriptional regulators//Nucleotide biosynthesis and metabolism
SNRJ	gi|110645304|ref|NC_002516.2|	1689364	*	#NAME?	1689364-1689365ins(G)	1	Intergenic Insertion	PA1551//PA1552	//ccoP1	25 upstream probable ferredoxin//193 downstream Cytochrome c oxidase, cbb3-type, CcoQ subunit	Energy metabolism//Energy metabolism; Energy metabolism
SNRJ	gi|110645304|ref|NC_002516.2|	2486330	*	-C	2486331-2486331delta(C)	1	Intergenic Deletion	PA2257//PA2258	pvcD//ptxR	213 downstream paerucumarin biosynthesis protein PvcD//24 downstream transcriptional regulator PtxR	Secreted Factors (toxins, enzymes, alginate); Amino acid biosynthesis and metabolism//Secreted Factors (toxins, enzymes, alginate); Transcriptional regulators
SNRJ	gi|110645304|ref|NC_002516.2|	5140560	*	-C	5140561-5140561delta(C)	1	Intergenic Deletion	PA4589//PA4590	//pra	120 upstream probable outer membrane protein precursor//140 downstream protein activator	Membrane proteins; Transport of small molecules//Transport of small molecules; Carbon compound catabolism
SNRO	gi|110645304|ref|NC_002516.2|	1415054	*	#NAME?	1415054-1415055ins(G)	1	Insertion	PA1304		probable oligopeptidase	Putative enzymes
SNRO	gi|110645304|ref|NC_002516.2|	2410753	*	#NAME?	2410754-2410754delta(G)	1	Deletion	PA2191	exoY	adenylate cyclase ExoY	Secreted Factors (toxins, enzymes, alginate)
SNRO	gi|110645304|ref|NC_002516.2|	3432467	*	-C	3432468-3432468delta(C)	1	Deletion	PA3064	pelA	PelA	Cell wall / LPS / capsule
SNRO	gi|110645304|ref|NC_002516.2|	3541950	*	+C	3541950-3541951ins(C)	1	Insertion	PA3157		probable acetyltransferase	Putative enzymes; Cell wall / LPS / capsule
SNRO	gi|110645304|ref|NC_002516.2|	4185732	*	-C	4185733-4185733delta(C)	1	Deletion	PA3734		hypothetical protein	Hypothetical, unclassified, unknown
SNRO	gi|110645304|ref|NC_002516.2|	5146358	*	+C	5146358-5146359ins(C)	1	Insertion	PA4594		probable ATP-binding component of ABC transporter	Transport of small molecules
SNRO	gi|110645304|ref|NC_002516.2|	5783746	*	+C	5783746-5783747ins(C)	1	Insertion	PA5135		conserved hypothetical protein	Hypothetical, unclassified, unknown
SNRO	gi|110645304|ref|NC_002516.2|	658799	*	#NAME?	658799-658800ins(G)	1	Insertion	PA0598		hypothetical protein	Hypothetical, unclassified, unknown
SNRO	gi|110645304|ref|NC_002516.2|	4445621	*	+C	4445621-4445622ins(C)	1	Intergenic Insertion	PA3965//PA3966	//	134 downstream probable transcriptional regulator//68 upstream hypothetical protein	Transcriptional regulators//Membrane proteins
SNRO	gi|110645304|ref|NC_002516.2|	578364	*	#NAME?	578364-578365ins(G)	1	Intergenic Insertion	PA0518//PA0519	nirM//nirS	21 upstream cytochrome c-551 precursor//30 downstream nitrite reductase precursor	Biosynthesis of cofactors, prosthetic groups and carriers; Energy metabolism//Energy metabolism
SNRO	gi|110645304|ref|NC_002516.2|	788414	*	#NAME?	788415-788415delta(G)	1	Intergenic Deletion	PA0716//PA0717	//	162 downstream hypothetical protein//729 upstream hypothetical protein of bacteriophage Pf1	Hypothetical, unclassified, unknown//Hypothetical, unclassified, unknown; Related to phage, transposon, or plasmid
CON1	gi|110645304|ref|NC_002516.2|	1177713	*	#NAME?	1177713-1177714ins(G)	1	Insertion	PA1091	fgtA	flagellar glycosyl transferase, FgtA	Hypothetical, unclassified, unknown
CON1	gi|110645304|ref|NC_002516.2|	1630552	*	+C	1630552-1630553ins(C)	1	Insertion	PA1501		conserved hypothetical protein	Hypothetical, unclassified, unknown
CON1	gi|110645304|ref|NC_002516.2|	3541554	*	+C	3541554-3541555ins(C)	1	Insertion	PA3157		probable acetyltransferase	Putative enzymes; Cell wall / LPS / capsule
CON1	gi|110645304|ref|NC_002516.2|	4549151	*	+C	4549151-4549152ins(C)	1	Insertion	PA4071		hypothetical protein	Hypothetical, unclassified, unknown
CON1	gi|110645304|ref|NC_002516.2|	5730568	*	-C	5730569-5730569delta(C)	1	Deletion	PA5090		conserved hypothetical protein	Hypothetical, unclassified, unknown
CON1	gi|110645304|ref|NC_002516.2|	2153362	*	#NAME?	2153362-2153363ins(G)	1	Intergenic Insertion	PA1971//PA1972	braZ//	294 upstream branched chain amino acid transporter BraZ//232 upstream conserved hypothetical protein	Transport of small molecules//Membrane proteins
CON1	gi|110645304|ref|NC_002516.2|	298004	*	#NAME?	298004-298005ins(G)	1	Intergenic Insertion	PA0263//PA0263.1	hcpC//	443 upstream tRNA-Arg//812 downstream tRNA-Arg	Secreted Factors (toxins, enzymes, alginate)//Non-coding RNA gene
CON1	gi|110645304|ref|NC_002516.2|	4463723	*	+C	4463723-4463724ins(C)	1	Intergenic Insertion	PA3983//PA3984	//lnt	5 downstream conserved hypothetical protein//181 upstream apolipoprotein N-acyltransferase	Hypothetical, unclassified, unknown//Cell wall / LPS / capsule; Translation, post-translational modification, degradation
CON1	gi|110645304|ref|NC_002516.2|	593114	*	#NAME?	593114-593115ins(G)	1	Intergenic Insertion	PA0533//PA0534	//FAD-dependent oxidoreductase	179 downstream probable transcriptional regulator//159 upstream pauB1	Transcriptional regulators//
SNRL	gi|110645304|ref|NC_002516.2|	1114264	*	#NAME?	1114264-1114265ins(G)	1	Insertion	PA1027		probable aldehyde dehydrogenase	Putative enzymes
SNRL	gi|110645304|ref|NC_002516.2|	1677877	*	#NAME?	1677878-1677878delta(G)	1	Deletion	PA1539		hypothetical protein	Hypothetical, unclassified, unknown
SNRL	gi|110645304|ref|NC_002516.2|	2772121	*	+C	2772121-2772122ins(C)	1	Insertion	PA2462		hypothetical protein	Hypothetical, unclassified, unknown
SNRL	gi|110645304|ref|NC_002516.2|	3032473	*	#NAME?	3032474-3032474delta(G)	1	Deletion	PA2684		conserved hypothetical protein	Hypothetical, unclassified, unknown
SNRL	gi|110645304|ref|NC_002516.2|	3416011	*	+C	3416011-3416012ins(C)	1	Insertion	PA3051		hypothetical protein	Hypothetical, unclassified, unknown
SNRL	gi|110645304|ref|NC_002516.2|	4681043	*	+C	4681043-4681044ins(C)	1	Insertion	PA4184		probable transcriptional regulator	Transcriptional regulators
SNRL	gi|110645304|ref|NC_002516.2|	4839638	*	#NAME?	4839639-4839639delta(G)	1	Deletion	PA4311		conserved hypothetical protein	Hypothetical, unclassified, unknown
SNRL	gi|110645304|ref|NC_002516.2|	5724832	*	+C	5724832-5724833ins(C)	1	Insertion	PA5086		hypothetical protein	Hypothetical, unclassified, unknown
SNRL	gi|110645304|ref|NC_002516.2|	685574	*	#NAME?	685574-685575ins(G)	1	Insertion	PA0625		hypothetical protein	Related to phage, transposon, or plasmid
SNRL	gi|110645304|ref|NC_002516.2|	1303438	*	+C	1303438-1303439ins(C)	1	Intergenic Insertion	PA1202//PA1203	//	125 downstream probable hydrolase//19 upstream hypothetical protein	Putative enzymes//Hypothetical, unclassified, unknown
SNRL	gi|110645304|ref|NC_002516.2|	1824828	*	#NAME?	1824828-1824829ins(G)	1	Intergenic Insertion	PA1672//PA1673	//	105 upstream hypothetical protein//141 upstream hypothetical protein	Hypothetical, unclassified, unknown//Hypothetical, unclassified, unknown
SNRL	gi|110645304|ref|NC_002516.2|	5116811	*	+C	5116811-5116812ins(C)	1	Intergenic Insertion	PA4568//PA4569	rplU//ispB	187 upstream 50S ribosomal protein L21//54 upstream octaprenyl-diphosphate synthase	Translation, post-translational modification, degradation//Energy metabolism; Biosynthesis of cofactors, prosthetic groups and carriers
SNRL	gi|110645304|ref|NC_002516.2|	706776	*	-C	706777-706777delta(C)	1	Intergenic Deletion	PA0652//PA0653	vfr//	105 upstream transcriptional regulator Vfr//167 upstream conserved hypothetical protein	Transcriptional regulators//Hypothetical, unclassified, unknown
SNRL	gi|110645304|ref|NC_002516.2|	944556	*	#NAME?	944556-944557ins(G)	1	Intergenic Insertion	PA0863//PA0864	//	115 upstream probable oxidoreductase//168 downstream probable transcriptional regulator	Putative enzymes//Transcriptional regulators
CON2	gi|110645304|ref|NC_002516.2|	1014691	*	#NAME?	1014692-1014692delta(T)	1	Deletion	PA0928	gacS	sensor/response regulator hybrid	Two-component regulatory systems
CON4	gi|110645304|ref|NC_002516.2|	1194914	*	#NAME?	1194915-1194953delta(GACCTGATGTTCGTCTTCGACAACCTCGCCGACGTCGAC)	39	Deletion	PA1102	fliG	flagellar motor switch protein FliG	Cell wall / LPS / capsule; Motility & Attachment
CON5	gi|110645304|ref|NC_002516.2|	1013577	*	#NAME?	1013577-1013578ins(CTGGCGG)	7	Insertion	PA0928	gacS	sensor/response regulator hybrid	Two-component regulatory systems
CON5	gi|110645304|ref|NC_002516.2|	1194416	*	#NAME?	1194416-1194417ins(GACCA)	5	Insertion	PA1102	fliG	flagellar motor switch protein FliG	Cell wall / LPS / capsule; Motility & Attachment

## Sheet: snps B3 strains
B3-1811	B3-CFI	B3-208	B3-20M	chromosome	position	ref	qry	type	locus	name	product	pseudocap
0	1	0	1	gi|110645304|ref|NC_002516.2|	1001497	T	C	Silent	PA0917	kup	potassium uptake protein Kup	Transport of small molecules
0	1	0	1	gi|110645304|ref|NC_002516.2|	1014996	T	C	Missense	PA0928	gacS	sensor/response regulator hybrid	Two-component regulatory systems
0	0	1	0	gi|110645304|ref|NC_002516.2|	1018339	A	G	Missense	PA0931	pirA	ferric enterobactin receptor PirA	Transport of small molecules
0	0	1	0	gi|110645304|ref|NC_002516.2|	1036176	C	T	Silent	PA0948		hypothetical protein	Hypothetical, unclassified, unknown
0	1	0	1	gi|110645304|ref|NC_002516.2|	1044058	A	G	Silent	PA0958	oprD	Basic amino acid, basic peptide and imipenem outer membrane porin OprD precursor	Transport of small molecules
0	0	1	0	gi|110645304|ref|NC_002516.2|	1092719	A	G	Missense	PA1009		hypothetical protein	Hypothetical, unclassified, unknown
0	0	1	0	gi|110645304|ref|NC_002516.2|	1112087	C	T	Missense	PA1025		probable porin	Membrane proteins; Transport of small molecules
0	1	0	1	gi|110645304|ref|NC_002516.2|	1128417	C	T	Nonsense	PA1043		hypothetical protein	Hypothetical, unclassified, unknown
1	0	0	0	gi|110645304|ref|NC_002516.2|	1148230	C	T	Silent	PA1060		hypothetical protein	Membrane proteins
0	1	0	1	gi|110645304|ref|NC_002516.2|	1208592	T	C	Missense	PA1115		hypothetical protein	Membrane proteins
0	0	0	1	gi|110645304|ref|NC_002516.2|	1216698	C	T	Missense	PA1124	dgt	deoxyguanosinetriphosphate triphosphohydrolase	Nucleotide biosynthesis and metabolism
1	0	1	0	gi|110645304|ref|NC_002516.2|	1224254	C	T	Silent	PA1131		probable major facilitator superfamily (MFS) transporter	Membrane proteins; Antibiotic resistance and susceptibility; Transport of small molecules
0	1	0	1	gi|110645304|ref|NC_002516.2|	124757	T	C	Intergenic	PA0102//PA0103	//	158 downstream probable carbonic anhydrase//53 upstream probable sulfate transporter	Central intermediary metabolism//Membrane proteins; Transport of small molecules
0	1	0	1	gi|110645304|ref|NC_002516.2|	1263233	G	A	Intergenic	PA1163//PA1164	ndvB //	67 upstream NdvB//145 upstream conserved hypothetical protein	Putative enzymes; Antibiotic resistance and susceptibility//Hypothetical, unclassified, unknown
0	1	0	0	gi|110645304|ref|NC_002516.2|	1270267	C	T	Silent	PA1170		conserved hypothetical protein	Membrane proteins
0	1	0	1	gi|110645304|ref|NC_002516.2|	1293338	C	T	Silent	PA1192		conserved hypothetical protein	Hypothetical, unclassified, unknown
0	1	0	1	gi|110645304|ref|NC_002516.2|	1308389	C	T	Missense	PA1208		conserved hypothetical protein	Hypothetical, unclassified, unknown
1	0	1	0	gi|110645304|ref|NC_002516.2|	1321677	C	T	Missense	PA1220		hypothetical protein	Hypothetical, unclassified, unknown
0	1	0	1	gi|110645304|ref|NC_002516.2|	1326460	C	T	Silent	PA1223		probable transcriptional regulator	Transcriptional regulators
0	1	0	1	gi|110645304|ref|NC_002516.2|	1340454	C	T	Missense	PA1238		probable outer membrane component of multidrug efflux pump	Transport of small molecules; Antibiotic resistance and susceptibility
1	0	0	0	gi|110645304|ref|NC_002516.2|	1343214	C	T	Silent	PA1241		probable transcriptional regulator	Transcriptional regulators
0	1	0	1	gi|110645304|ref|NC_002516.2|	1367539	C	T	Missense	PA1259		hypothetical protein	Hypothetical, unclassified, unknown
0	0	1	0	gi|110645304|ref|NC_002516.2|	1397516	T	C	Missense	PA1286		probable major facilitator superfamily (MFS) transporter	Membrane proteins; Transport of small molecules
0	1	0	1	gi|110645304|ref|NC_002516.2|	1416598	A	G	Missense	PA1304		probable oligopeptidase	Putative enzymes
0	1	0	1	gi|110645304|ref|NC_002516.2|	1464435	C	T	Missense	PA1350		hypothetical protein	Hypothetical, unclassified, unknown
0	1	0	1	gi|110645304|ref|NC_002516.2|	1464711	G	A	Missense	PA1350		hypothetical protein	Hypothetical, unclassified, unknown
0	1	0	1	gi|110645304|ref|NC_002516.2|	1475916	C	T	Silent	PA1364		probable transmembrane sensor	Membrane proteins; Transcriptional regulators
0	1	0	1	gi|110645304|ref|NC_002516.2|	1558840	C	T	Missense	PA1430	lasR	transcriptional regulator LasR	Adaptation, Protection; Transcriptional regulators
0	1	0	1	gi|110645304|ref|NC_002516.2|	1562629	A	G	Missense	PA1434		hypothetical protein	Hypothetical, unclassified, unknown
0	1	0	1	gi|110645304|ref|NC_002516.2|	1575546	T	C	Missense	PA1447	fliQ	flagellar biosynthetic protein FliQ	Chemotaxis; Adaptation, Protection; Motility & Attachment
1	0	0	0	gi|110645304|ref|NC_002516.2|	1596489	T	C	Silent	PA1467		hypothetical protein	Hypothetical, unclassified, unknown
0	1	0	1	gi|110645304|ref|NC_002516.2|	1602568	C	T	Silent	PA1475	ccmA	heme exporter protein CcmA	Transport of small molecules
1	0	1	0	gi|110645304|ref|NC_002516.2|	1603628	A	G	Intergenic	PA1476//PA1477	ccmB//ccmC	80 downstream heme exporter protein CcmB//43 upstream heme exporter protein CcmC	Membrane proteins; Transport of small molecules//Membrane proteins; Transport of small molecules
1	0	0	0	gi|110645304|ref|NC_002516.2|	1610912	C	T	Silent	PA1485		probable amino acid permease	Membrane proteins; Transport of small molecules
0	1	0	1	gi|110645304|ref|NC_002516.2|	1662506	A	G	Silent	PA1527		conserved hypothetical protein	Hypothetical, unclassified, unknown
0	1	0	1	gi|110645304|ref|NC_002516.2|	1675675	A	G	Missense	PA1537		probable short-chain dehydrogenase	Putative enzymes
0	1	0	1	gi|110645304|ref|NC_002516.2|	16934	A	G	Missense	PA0015		hypothetical protein	Hypothetical, unclassified, unknown
1	0	0	0	gi|110645304|ref|NC_002516.2|	1697309	A	G	Missense	PA1559		hypothetical protein	Hypothetical, unclassified, unknown
0	1	0	1	gi|110645304|ref|NC_002516.2|	1741529	C	T	Silent	PA1599		probable transcriptional regulator	Transcriptional regulators
0	1	0	1	gi|110645304|ref|NC_002516.2|	1743563	C	T	Silent	PA1601		probable aldehyde dehydrogenase	Putative enzymes
1	0	0	0	gi|110645304|ref|NC_002516.2|	1743571	T	C	Missense	PA1601		probable aldehyde dehydrogenase	Putative enzymes
0	0	1	0	gi|110645304|ref|NC_002516.2|	1745563	C	T	Silent	PA1602		probable oxidoreductase	Carbon compound catabolism
0	1	0	1	gi|110645304|ref|NC_002516.2|	1749531	G	A	Missense	PA1607		conserved hypothetical protein	Hypothetical, unclassified, unknown
0	0	1	0	gi|110645304|ref|NC_002516.2|	1776579	C	T	Missense	PA1633	kdpA	potassium-transporting ATPase, A chain	Transport of small molecules
1	0	1	0	gi|110645304|ref|NC_002516.2|	1791994	C	T	Silent	PA1646		probable chemotaxis transducer	Adaptation, Protection; Chemotaxis
0	1	0	1	gi|110645304|ref|NC_002516.2|	1803963	C	T	Missense	PA1656		hypothetical protein	Hypothetical, unclassified, unknown
0	0	1	0	gi|110645304|ref|NC_002516.2|	181504	A	G	Silent	PA0158	triC	Resistance-Nodulation-Cell Division (RND) triclosan efflux transporter, TriC	Antibiotic resistance and susceptibility; Transport of small molecules
1	0	1	0	gi|110645304|ref|NC_002516.2|	1825085	A	G	Silent	PA1673		hypothetical protein	Hypothetical, unclassified, unknown
0	0	0	1	gi|110645304|ref|NC_002516.2|	1854567	C	T	Silent	PA1708	popB	translocator protein PopB	Protein secretion/export apparatus
0	0	1	0	gi|110645304|ref|NC_002516.2|	185483	C	T	Missense	PA0162	opdC	histidine porin OpdC	Membrane proteins; Transport of small molecules
0	0	1	0	gi|110645304|ref|NC_002516.2|	1856648	G	A	Silent	PA1712	exsB	exoenzyme S synthesis protein B	Translation, post-translational modification, degradation; Protein secretion/export apparatus
0	1	0	1	gi|110645304|ref|NC_002516.2|	1865984	T	C	Missense	PA1725	pscL	type III export protein PscL	Protein secretion/export apparatus
0	1	0	1	gi|110645304|ref|NC_002516.2|	1879050	A	G	Missense	PA1736		probable acyl-CoA thiolase	Putative enzymes
1	0	0	0	gi|110645304|ref|NC_002516.2|	1894954	T	C	Silent	PA1754	cysB	transcriptional regulator CysB	Amino acid biosynthesis and metabolism; Transcriptional regulators
0	0	1	0	gi|110645304|ref|NC_002516.2|	1938057	T	C	Missense	PA1788		hypothetical protein	Hypothetical, unclassified, unknown
0	1	0	0	gi|110645304|ref|NC_002516.2|	1974846	T	C	Missense	PA1818	ldcA	lysine-specific pyridoxal 5'-phosphate-dependent carboxylase, LdcA	Amino acid biosynthesis and metabolism
0	1	0	1	gi|110645304|ref|NC_002516.2|	1987048	C	T	Missense	PA1828		probable short-chain dehydrogenase	Putative enzymes
0	1	0	1	gi|110645304|ref|NC_002516.2|	1991956	C	T	Missense	PA1833		probable oxidoreductase	Putative enzymes
0	1	0	1	gi|110645304|ref|NC_002516.2|	2012458	C	T	Missense	PA1852		hypothetical protein	Hypothetical, unclassified, unknown
0	0	0	1	gi|110645304|ref|NC_002516.2|	2013405	C	T	Silent	PA1853		probable transcriptional regulator	Transcriptional regulators
1	0	0	0	gi|110645304|ref|NC_002516.2|	2071169	C	T	Missense	PA1899	phzA2	probable phenazine biosynthesis protein	Secreted Factors (toxins, enzymes, alginate)
0	0	1	0	gi|110645304|ref|NC_002516.2|	207800	A	G	Missense	PA0182		probable short-chain dehydrogenase	Putative enzymes
0	1	0	0	gi|110645304|ref|NC_002516.2|	2130350	G	A	Silent	PA1945		probable transcriptional regulator	Transcriptional regulators
0	0	1	0	gi|110645304|ref|NC_002516.2|	2143647	G	A	Missense	PA1959	bacA	bacitracin resistance protein	Cell wall / LPS / capsule; Adaptation, Protection; Antibiotic resistance and susceptibility
0	1	0	1	gi|110645304|ref|NC_002516.2|	2159037	A	G	Missense	PA1974		hypothetical protein	Hypothetical, unclassified, unknown
0	0	1	0	gi|110645304|ref|NC_002516.2|	220920	C	T	Silent	PA0192		probable TonB-dependent receptor	Membrane proteins; Transport of small molecules
0	0	1	0	gi|110645304|ref|NC_002516.2|	2224770	C	T	Missense	PA2035		probable decarboxylase	Putative enzymes
0	0	1	0	gi|110645304|ref|NC_002516.2|	2230500	T	C	Intergenic	PA2039//PA2040	//Glutamylpolyamine synthetase	317 upstream hypothetical protein//189 upstream pauA4	Membrane proteins//
0	0	1	0	gi|110645304|ref|NC_002516.2|	2254853	C	T	Silent	PA2058		probable binding protein component of ABC transporter	Transport of small molecules
0	1	0	1	gi|110645304|ref|NC_002516.2|	2255476	A	G	Missense	PA2058		probable binding protein component of ABC transporter	Transport of small molecules
0	1	0	1	gi|110645304|ref|NC_002516.2|	2284325	G	A	Silent	PA2077		hypothetical protein	Hypothetical, unclassified, unknown
0	1	0	1	gi|110645304|ref|NC_002516.2|	2303033	T	C	Nonsense//Missense	PA2091//PA2092		hypothetical protein//probable major facilitator superfamily (MFS) transporter	Membrane proteins//Membrane proteins; Transport of small molecules
0	0	1	0	gi|110645304|ref|NC_002516.2|	2324366	G	A	Missense	PA2113	opdO	pyroglutamate porin OpdO	Transport of small molecules; Membrane proteins
1	0	0	0	gi|110645304|ref|NC_002516.2|	2347135	A	G	Missense	PA2131	cupA4	fimbrial subunit CupA4	Motility & Attachment
0	0	0	1	gi|110645304|ref|NC_002516.2|	2363482	T	C	Missense	PA2147	katE	catalase HPII	Adaptation, Protection
0	0	1	0	gi|110645304|ref|NC_002516.2|	2377373	C	T	Missense	PA2157		hypothetical protein	Hypothetical, unclassified, unknown
0	1	0	1	gi|110645304|ref|NC_002516.2|	2379269	A	G	Intergenic	PA2159//PA2160	//	59 upstream conserved hypothetical protein//41 downstream probable glycosyl hydrolase	Hypothetical, unclassified, unknown//Putative enzymes
0	1	0	1	gi|110645304|ref|NC_002516.2|	2381007	C	T	Missense	PA2160		probable glycosyl hydrolase	Putative enzymes
1	0	0	0	gi|110645304|ref|NC_002516.2|	2405650	G	A	Silent	PA2184		conserved hypothetical protein	Hypothetical, unclassified, unknown
0	1	0	1	gi|110645304|ref|NC_002516.2|	2408974	C	T	Intergenic	PA2188//PA2189	//	127 upstream probable alcohol dehydrogenase (Zn-dependent)//133 upstream hypothetical protein	Putative enzymes//Hypothetical, unclassified, unknown
0	1	0	1	gi|110645304|ref|NC_002516.2|	2413137	T	C	Missense	PA2194	hcnB	hydrogen cyanide synthase HcnB	Central intermediary metabolism
0	1	0	1	gi|110645304|ref|NC_002516.2|	2427240	G	A	Missense	PA2208		hypothetical protein	Hypothetical, unclassified, unknown
0	1	0	1	gi|110645304|ref|NC_002516.2|	2431184	G	A	Missense	PA2212		conserved hypothetical protein	Hypothetical, unclassified, unknown
0	1	0	1	gi|110645304|ref|NC_002516.2|	2480511	A	G	Missense	PA2252		probable AGCS sodium/alanine/glycine symporter	Transport of small molecules
1	0	1	0	gi|110645304|ref|NC_002516.2|	2483163	G	A	Missense	PA2255	pvcB	paerucumarin biosynthesis protein PvcB	Secreted Factors (toxins, enzymes, alginate); Amino acid biosynthesis and metabolism
0	1	0	1	gi|110645304|ref|NC_002516.2|	2496697	G	A	Missense	PA2266		probable cytochrome c precursor	Carbon compound catabolism; Energy metabolism
0	1	0	1	gi|110645304|ref|NC_002516.2|	254419	C	T	Missense	PA0224		probable aldolase	Putative enzymes
0	0	0	1	gi|110645304|ref|NC_002516.2|	2551896	G	A	Silent	PA2314		probable major facilitator superfamily (MFS) transporter	Membrane proteins; Transport of small molecules
0	1	0	1	gi|110645304|ref|NC_002516.2|	2567879	T	C	Missense	PA2326		hypothetical protein	Putative enzymes
1	0	0	0	gi|110645304|ref|NC_002516.2|	259659	C	T	Silent	PA0229	pcaT	dicarboxylic acid transporter PcaT	Membrane proteins; Transport of small molecules
0	1	0	0	gi|110645304|ref|NC_002516.2|	2596701	C	T	Silent	PA2349		conserved hypothetical protein	Hypothetical, unclassified, unknown
0	1	0	1	gi|110645304|ref|NC_002516.2|	2713210	T	C	Silent	PA2424	pvdL	PvdL	Adaptation, Protection
0	0	0	1	gi|110645304|ref|NC_002516.2|	2723784	T	C	Missense	PA2428		hypothetical protein	Hypothetical, unclassified, unknown
0	1	0	1	gi|110645304|ref|NC_002516.2|	2737578	G	A	Intergenic	PA2439//PA2440	//	384 upstream hypothetical protein//304 upstream hypothetical protein	Membrane proteins//Hypothetical, unclassified, unknown
0	1	0	1	gi|110645304|ref|NC_002516.2|	2740759	T	C	Missense	PA2442	gcvT2	glycine cleavage system protein T2	Central intermediary metabolism; Amino acid biosynthesis and metabolism
0	1	0	1	gi|110645304|ref|NC_002516.2|	2747657	T	C	Missense	PA2447		probable transcriptional regulator	Transcriptional regulators
0	1	0	1	gi|110645304|ref|NC_002516.2|	275281	C	T	Missense	PA0242		hypothetical protein	Putative enzymes
0	1	0	1	gi|110645304|ref|NC_002516.2|	2755155	C	T	Silent	PA2454		hypothetical protein	Hypothetical, unclassified, unknown
0	0	1	0	gi|110645304|ref|NC_002516.2|	2782194	G	A	Silent	PA2465		hypothetical protein	Membrane proteins
0	1	0	1	gi|110645304|ref|NC_002516.2|	2788124	C	T	Silent	PA2470	gtdA	gentisate 1,2-dioxygenase	Carbon compound catabolism
0	1	0	1	gi|110645304|ref|NC_002516.2|	2798027	A	G	Missense	PA2479		probable two-component response regulator	Transcriptional regulators; Two-component regulatory systems
0	0	1	0	gi|110645304|ref|NC_002516.2|	2810249	T	C	Missense	PA2494	mexF	Resistance-Nodulation-Cell Division (RND) multidrug efflux transporter MexF	Transport of small molecules; Membrane proteins; Antibiotic resistance and susceptibility
0	1	0	1	gi|110645304|ref|NC_002516.2|	2829405	T	C	Intergenic	PA2511//PA2512	//antA	282 upstream probable transcriptional regulator//35 upstream anthranilate dioxygenase large subunit	Transcriptional regulators//Carbon compound catabolism
0	0	0	1	gi|110645304|ref|NC_002516.2|	2833732	A	G	Missense	PA2516	xylZ	toluate 1,2-dioxygenase electron transfer component	Energy metabolism; Carbon compound catabolism
0	0	1	0	gi|110645304|ref|NC_002516.2|	2847959	G	A	Silent	PA2526		probable Resistance-Nodulation-Cell Division (RND) efflux transporter	Membrane proteins; Transport of small molecules
0	0	0	1	gi|110645304|ref|NC_002516.2|	2907444	C	T	Silent	PA2571		probable two-component sensor	Two-component regulatory systems
0	1	0	1	gi|110645304|ref|NC_002516.2|	2913439	G	A	Silent	PA2576		hypothetical protein	Membrane proteins
0	1	0	1	gi|110645304|ref|NC_002516.2|	2925895	T	C	Missense	PA2586	gacA	response regulator GacA	Transcriptional regulators
0	0	1	0	gi|110645304|ref|NC_002516.2|	2945861	C	T	Missense	PA2602		hypothetical protein	Hypothetical, unclassified, unknown
0	1	0	1	gi|110645304|ref|NC_002516.2|	2947302	G	A	Silent	PA2603		tRNA-Ser	Putative enzymes
0	1	0	1	gi|110645304|ref|NC_002516.2|	2950798	C	T	Missense	PA2609		hypothetical protein	Hypothetical, unclassified, unknown
1	0	0	0	gi|110645304|ref|NC_002516.2|	2964251	A	G	Missense	PA2620	clpA	ATP-binding protease component ClpA	Translation, post-translational modification, degradation
0	1	0	1	gi|110645304|ref|NC_002516.2|	3025734	T	C	Intergenic	PA2678//PA2679	//	226 upstream probable permease of ABC-2 transporter//366 downstream hypothetical protein	Membrane proteins; Transport of small molecules//Hypothetical, unclassified, unknown
0	1	0	1	gi|110645304|ref|NC_002516.2|	3028267	G	A	Missense	PA2681		probable transcriptional regulator	Transcriptional regulators
0	1	0	1	gi|110645304|ref|NC_002516.2|	3040280	G	A	Silent	PA2688	pfeA	Ferric enterobactin receptor, outer membrane protein PfeA precursor	Membrane proteins; Transport of small molecules
0	1	0	0	gi|110645304|ref|NC_002516.2|	3045925	G	A	Silent	PA2691		conserved hypothetical protein	Hypothetical, unclassified, unknown
0	1	0	1	gi|110645304|ref|NC_002516.2|	3066834	G	A	Missense	PA2712		hypothetical protein	Membrane proteins
0	1	0	1	gi|110645304|ref|NC_002516.2|	3069092	G	A	Silent	PA2714		probable molybdopterin oxidoreductase	Energy metabolism
0	1	0	1	gi|110645304|ref|NC_002516.2|	3106361	T	C	Missense	PA2744	thrS		Amino acid biosynthesis and metabolism; Translation, post-translational modification, degradation
1	0	1	0	gi|110645304|ref|NC_002516.2|	3147127	C	T	Missense	PA2789		hypothetical protein	Hypothetical, unclassified, unknown
0	1	0	1	gi|110645304|ref|NC_002516.2|	3166875	T	C	Missense	PA2813		probable glutathione S-transferase	Central intermediary metabolism
0	1	0	1	gi|110645304|ref|NC_002516.2|	3174093	A	G	Intergenic	PA2819.3//PA2820	//	181 upstream tRNA-Glu//38 upstream hypothetical protein	Non-coding RNA gene//Hypothetical, unclassified, unknown
0	1	0	1	gi|110645304|ref|NC_002516.2|	3174893	G	A	Missense	PA2820		hypothetical protein	Hypothetical, unclassified, unknown
0	0	0	1	gi|110645304|ref|NC_002516.2|	3182137	T	C	Missense	PA2828		probable aminotransferase	Putative enzymes
0	0	0	1	gi|110645304|ref|NC_002516.2|	3189994	G	A	Missense	PA2836		probable secretion protein	Transport of small molecules
0	1	0	1	gi|110645304|ref|NC_002516.2|	3241792	T	C	Missense	PA2888	atuC	geranyl-CoA carboxylase, beta-subunit	Putative enzymes
0	1	0	1	gi|110645304|ref|NC_002516.2|	3250055	T	C	Silent	PA2895		hypothetical protein	Hypothetical, unclassified, unknown
0	1	0	1	gi|110645304|ref|NC_002516.2|	3318765	T	C	Missense	PA2958.1	rgsA	RgsA	Non-coding RNA gene
1	1	1	0	gi|110645304|ref|NC_002516.2|	3319059	A	G	Silent	PA2959		conserved hypothetical protein	Hypothetical, unclassified, unknown
0	1	0	1	gi|110645304|ref|NC_002516.2|	3345223	G	A	Silent	PA2987		probable ATP-binding component of ABC transporter	Transport of small molecules
0	1	0	1	gi|110645304|ref|NC_002516.2|	3353546	G	A	Silent	PA2996	nqrD	Na+-translocating NADH
0	1	0	1	gi|110645304|ref|NC_002516.2|	337312	G	A	Missense	PA0299	spuC	Polyamine
0	1	0	1	gi|110645304|ref|NC_002516.2|	3373168	T	C	Missense	PA3012		hypothetical protein	Hypothetical, unclassified, unknown
0	1	0	1	gi|110645304|ref|NC_002516.2|	3424883	T	C	Missense	PA3060	pelE	PelE	Cell wall / LPS / capsule
0	1	0	1	gi|110645304|ref|NC_002516.2|	3425496	C	T	Missense	PA3060	pelE	PelE	Cell wall / LPS / capsule
1	0	0	0	gi|110645304|ref|NC_002516.2|	3426288	G	A	Missense	PA3061	pelD	PelD	Cell wall / LPS / capsule
0	1	0	1	gi|110645304|ref|NC_002516.2|	3476287	T	C	Missense	PA3095	xcpZ	general secretion pathway protein M	Protein secretion/export apparatus
0	1	0	1	gi|110645304|ref|NC_002516.2|	3480573	G	A	Silent	PA3101	xcpT	general secretion pathway protein G	Protein secretion/export apparatus
0	1	0	1	gi|110645304|ref|NC_002516.2|	3492210	G	A	Silent	PA3111	folC	folylpolyglutamate synthetase	Biosynthesis of cofactors, prosthetic groups and carriers
0	0	1	0	gi|110645304|ref|NC_002516.2|	3521716	G	A	Missense	PA3138	uvrB	excinuclease ABC subunit B	DNA replication, recombination, modification and repair
0	0	1	0	gi|110645304|ref|NC_002516.2|	3548369	A	G	Missense	PA3162	rpsA	30S ribosomal protein S1	Translation, post-translational modification, degradation
1	0	0	0	gi|110645304|ref|NC_002516.2|	3550688	G	A	Missense	PA3163	cmk	cytidylate kinase	Nucleotide biosynthesis and metabolism
1	0	1	0	gi|110645304|ref|NC_002516.2|	3552842	C	T	Missense	PA3164
0	1	0	1	gi|110645304|ref|NC_002516.2|	3558952	T	C	Missense	PA3168	gyrA	DNA gyrase subunit A	DNA replication, recombination, modification and repair
0	1	0	0	gi|110645304|ref|NC_002516.2|	3570385	T	C	Intergenic	PA3179//PA3180	//	119 upstream conserved hypothetical protein//29 upstream hypothetical protein	Hypothetical, unclassified, unknown//Hypothetical, unclassified, unknown
1	0	0	0	gi|110645304|ref|NC_002516.2|	3578719	A	G	Missense	PA3188		probable permease of ABC sugar transporter	Transport of small molecules
0	1	0	1	gi|110645304|ref|NC_002516.2|	3606210	G	A	Missense	PA3217	cyaB	CyaB	Putative enzymes; Adaptation, Protection
0	1	1	1	gi|110645304|ref|NC_002516.2|	3613637	G	A	Missense	PA3226		probable hydrolase	Putative enzymes
1	0	0	0	gi|110645304|ref|NC_002516.2|	3629121	T	C	Missense	PA3241		hypothetical protein	Hypothetical, unclassified, unknown
0	1	0	1	gi|110645304|ref|NC_002516.2|	3629488	G	A	Missense	PA3241		hypothetical protein	Hypothetical, unclassified, unknown
0	1	0	0	gi|110645304|ref|NC_002516.2|	3647968	G	A	Silent	PA3260		probable transcriptional regulator	Transcriptional regulators
0	1	0	1	gi|110645304|ref|NC_002516.2|	3664509	T	C	Missense	PA3272		probable ATP-dependent DNA helicase	DNA replication, recombination, modification and repair
0	0	1	0	gi|110645304|ref|NC_002516.2|	3668759	T	C	Missense	PA3274		hypothetical protein	Hypothetical, unclassified, unknown
0	1	0	1	gi|110645304|ref|NC_002516.2|	3686200	G	A	Silent	PA3293		hypothetical protein	Hypothetical, unclassified, unknown
0	1	0	1	gi|110645304|ref|NC_002516.2|	3692723	T	C	Missense	PA3297		probable ATP-dependent helicase	Transcription, RNA processing and degradation
0	1	0	1	gi|110645304|ref|NC_002516.2|	3698150	G	A	Missense	PA3300	fadD2	long-chain-fatty-acid--CoA ligase	Fatty acid and phospholipid metabolism
0	0	1	0	gi|110645304|ref|NC_002516.2|	3727871	G	A	Missense	PA3324		probable short-chain dehydrogenase	Putative enzymes
1	0	0	0	gi|110645304|ref|NC_002516.2|	3732834	A	G	Missense	PA3327		probable non-ribosomal peptide synthetase	Adaptation, Protection
0	0	1	0	gi|110645304|ref|NC_002516.2|	378848	C	T	Missense	PA0337	ptsP	phosphoenolpyruvate-protein phosphotransferase PtsP	Transport of small molecules
1	1	0	1	gi|110645304|ref|NC_002516.2|	3844601	G	A	Missense	PA3436		hypothetical protein	Hypothetical, unclassified, unknown
0	1	0	1	gi|110645304|ref|NC_002516.2|	3872375	A	G	Silent	PA3462		probable sensor/response regulator hybrid	Two-component regulatory systems
0	1	0	1	gi|110645304|ref|NC_002516.2|	3882318	A	G	Missense	PA3468		conserved hypothetical protein	Hypothetical, unclassified, unknown
0	1	0	1	gi|110645304|ref|NC_002516.2|	3934809	A	G	Missense	PA3518		hypothetical protein	Hypothetical, unclassified, unknown
0	0	1	0	gi|110645304|ref|NC_002516.2|	3951617	G	A	Missense	PA3532		hypothetical protein	Membrane proteins
0	0	1	0	gi|110645304|ref|NC_002516.2|	3964482	G	A	Missense	PA3541	alg8	alginate biosynthesis protein Alg8	Cell wall / LPS / capsule; Adaptation, Protection; Secreted Factors (toxins, enzymes, alginate)
0	1	0	1	gi|110645304|ref|NC_002516.2|	396824	C	T	Missense	PA0353	ilvD	dihydroxy-acid dehydratase	Biosynthesis of cofactors, prosthetic groups and carriers; Amino acid biosynthesis and metabolism
1	0	1	0	gi|110645304|ref|NC_002516.2|	3971763	T	C	Missense	PA3546	algX	alginate biosynthesis protein AlgX	Cell wall / LPS / capsule; Adaptation, Protection; Secreted Factors (toxins, enzymes, alginate)
0	0	1	0	gi|110645304|ref|NC_002516.2|	3978682	A	G	Missense	PA3551	algA	phosphomannose isomerase / guanosine 5'-diphospho-D-mannose pyrophosphorylase	Cell wall / LPS / capsule; Adaptation, Protection; Secreted Factors (toxins, enzymes, alginate)
0	1	0	1	gi|110645304|ref|NC_002516.2|	3981752	G	A	Missense	PA3553	arnC	ArnC	Adaptation, Protection; Putative enzymes; Cell wall / LPS / capsule; Antibiotic resistance and susceptibility
0	1	0	1	gi|110645304|ref|NC_002516.2|	3987168	T	C	Missense	PA3558	arnF	ArnF	Membrane proteins; Adaptation, Protection; Cell wall / LPS / capsule
1	0	0	0	gi|110645304|ref|NC_002516.2|	3992199	G	A	Missense	PA3562	fruI	phosphotransferase system transporter enzyme I, FruI	Central intermediary metabolism; Transport of small molecules
0	1	0	1	gi|110645304|ref|NC_002516.2|	4008470	T	C	Missense	PA3576		hypothetical protein	Hypothetical, unclassified, unknown
0	0	1	0	gi|110645304|ref|NC_002516.2|	4020209	T	C	Missense	PA3587	metR	transcriptional regulator MetR	Transcriptional regulators
0	1	0	1	gi|110645304|ref|NC_002516.2|	4052305	G	A	Silent	PA3617	recA	RecA protein	DNA replication, recombination, modification and repair
0	1	0	0	gi|110645304|ref|NC_002516.2|	4053002	G	A	Silent	PA3618		conserved hypothetical protein	Hypothetical, unclassified, unknown
0	1	0	1	gi|110645304|ref|NC_002516.2|	4054069	C	G	Silent	PA3619		hypothetical protein	Hypothetical, unclassified, unknown
0	1	0	1	gi|110645304|ref|NC_002516.2|	4060135	G	A	Missense	PA3624	pcm	L-isoaspartate protein carboxylmethyltransferase type II	Adaptation, Protection; Translation, post-translational modification, degradation
1	1	1	0	gi|110645304|ref|NC_002516.2|	406155	G	A	Intergenic	PA0361//PA0362	//fdx1	36 upstream probable gamma-glutamyltranspeptidase precursor//92 downstream ferredoxin [4Fe-4S]	Amino acid biosynthesis and metabolism//Energy metabolism
0	1	0	1	gi|110645304|ref|NC_002516.2|	4070567	G	A	Silent	PA3636	kdsA	2-dehydro-3-deoxyphosphooctonate aldolase	Carbon compound catabolism; Cell wall / LPS / capsule
0	1	0	1	gi|110645304|ref|NC_002516.2|	4078898	C	T	Silent	PA3641		probable amino acid permease	Transport of small molecules
0	1	0	1	gi|110645304|ref|NC_002516.2|	4085931	T	C	Missense	PA3648	opr86	outer membrane protein Opr86	Membrane proteins; Transport of small molecules
0	1	0	1	gi|110645304|ref|NC_002516.2|	4096202	G	A	Missense	PA3658	glnD	protein-PII uridylyltransferase	Amino acid biosynthesis and metabolism
0	1	0	1	gi|110645304|ref|NC_002516.2|	4112252	G	A	Intergenic	PA3672//PA3673	//plsB	251 upstream probable ATP-binding component of ABC transporter//33 upstream glycerol-3-phosphate acyltransferase	Transport of small molecules//Fatty acid and phospholipid metabolism
0	1	0	1	gi|110645304|ref|NC_002516.2|	4128749	A	G	Silent	PA3687	ppc	phosphoenolpyruvate carboxylase	Energy metabolism; Central intermediary metabolism
0	1	0	1	gi|110645304|ref|NC_002516.2|	413385	G	A	Silent	PA0369		hypothetical protein	Hypothetical, unclassified, unknown
0	1	0	1	gi|110645304|ref|NC_002516.2|	4137889	G	A	Missense	PA3696		conserved hypothetical protein	Hypothetical, unclassified, unknown
0	0	1	0	gi|110645304|ref|NC_002516.2|	4155777	G	A	Missense	PA3710		probable GMC-type oxidoreductase	Carbon compound catabolism
0	1	0	1	gi|110645304|ref|NC_002516.2|	4175648	T	C	Missense	PA3728		hypothetical protein	Hypothetical, unclassified, unknown
0	1	0	1	gi|110645304|ref|NC_002516.2|	4187556	T	C	Missense	PA3735	thrC	threonine synthase	Biosynthesis of cofactors, prosthetic groups and carriers; Amino acid biosynthesis and metabolism
0	1	0	0	gi|110645304|ref|NC_002516.2|	4207598	C	T	Missense	PA3757	Transcriptional regulator of N-Acetylglucosamine catabolism operon	nagR
0	1	0	1	gi|110645304|ref|NC_002516.2|	4212486	T	C	Missense	PA3760		N-Acetyl-D-Glucosamine phosphotransferase system transporter	Transport of small molecules
0	1	0	0	gi|110645304|ref|NC_002516.2|	4213187	T	C	Missense	PA3761	N-Acetyl-D-Glucosamine phosphotransferase system transporter	nagE
0	0	1	0	gi|110645304|ref|NC_002516.2|	4219964	G	A	Missense	PA3764		conserved hypothetical protein	Hypothetical, unclassified, unknown
1	0	0	0	gi|110645304|ref|NC_002516.2|	424070	T	C	Missense	PA0381	thiG	thiamine biosynthesis protein, thiazole moiety	Biosynthesis of cofactors, prosthetic groups and carriers
1	0	1	0	gi|110645304|ref|NC_002516.2|	4277023	A	G	Missense	PA3820	secF	secretion protein SecF	Protein secretion/export apparatus
0	1	0	1	gi|110645304|ref|NC_002516.2|	4299108	C	T	Silent	PA3837		probable permease of ABC transporter	Membrane proteins; Transport of small molecules
0	1	0	1	gi|110645304|ref|NC_002516.2|	4300429	T	C	Silent	PA3839		probable sodium
0	1	0	1	gi|110645304|ref|NC_002516.2|	4300862	T	C	Missense	PA3839		probable sodium
0	1	0	1	gi|110645304|ref|NC_002516.2|	4303825	G	A	Silent	PA3841	exoS	exoenzyme S	Secreted Factors (toxins, enzymes, alginate)
0	1	0	1	gi|110645304|ref|NC_002516.2|	4338802	T	C	Missense	PA3875	narG	respiratory nitrate reductase alpha chain	Energy metabolism
0	1	0	1	gi|110645304|ref|NC_002516.2|	435051	C	T	Missense	PA0393	proC	pyrroline-5-carboxylate reductase	Amino acid biosynthesis and metabolism
1	0	0	0	gi|110645304|ref|NC_002516.2|	4363838	G	A	Nonsense	PA3895		probable transcriptional regulator	Transcriptional regulators
0	1	0	1	gi|110645304|ref|NC_002516.2|	4377494	G	A	Silent	PA3909	eddB	Extracelullar DNA degradation protein, EddB	Hypothetical, unclassified, unknown
1	0	0	0	gi|110645304|ref|NC_002516.2|	4380870	C	T	Missense	PA3910	eddA	Extracelullar DNA degradation protein, EddA	Nucleotide biosynthesis and metabolism; Secreted Factors (toxins, enzymes, alginate)
0	1	0	1	gi|110645304|ref|NC_002516.2|	4388857	T	C	Intergenic	PA3919//PA3920	//	130 upstream conserved hypothetical protein//374 upstream probable metal transporting P-type ATPase	Hypothetical, unclassified, unknown//Membrane proteins; Transport of small molecules
0	0	1	0	gi|110645304|ref|NC_002516.2|	4420578	G	A	Missense	PA3943		conserved hypothetical protein	Hypothetical, unclassified, unknown
1	0	1	0	gi|110645304|ref|NC_002516.2|	443085	A	G	Missense	PA0400		probable cystathionine gamma-lyase	Amino acid biosynthesis and metabolism
0	0	1	0	gi|110645304|ref|NC_002516.2|	4448005	G	A	Silent	PA3969		conserved hypothetical protein	Hypothetical, unclassified, unknown
0	1	0	1	gi|110645304|ref|NC_002516.2|	4451448	C	T	Silent	PA3972		probable acyl-CoA dehydrogenase	Putative enzymes
1	0	0	0	gi|110645304|ref|NC_002516.2|	4467722	C	T	Silent	PA3987	leuS	leucyl-tRNA synthetase	Amino acid biosynthesis and metabolism; Translation, post-translational modification, degradation
0	1	0	1	gi|110645304|ref|NC_002516.2|	4483282	C	T	Missense	PA4002	rodA	rod shape-determining protein	Cell wall / LPS / capsule
0	1	0	1	gi|110645304|ref|NC_002516.2|	4499506	C	T	Missense	PA4020	mpl	UDP-N-acetylmuramate
0	1	0	1	gi|110645304|ref|NC_002516.2|	4519053	T	C	Intergenic	PA4036//PA4037	//	183 downstream probable two-component sensor//222 upstream probable ATP-binding component of ABC transporter	Two-component regulatory systems//Transport of small molecules
0	1	0	1	gi|110645304|ref|NC_002516.2|	452684	A	G	Missense	PA0411	pilJ	twitching motility protein PilJ	Chemotaxis; Motility & Attachment
0	1	0	1	gi|110645304|ref|NC_002516.2|	4573467	C	T	Silent	PA4090		hypothetical protein	Hypothetical, unclassified, unknown
0	1	0	1	gi|110645304|ref|NC_002516.2|	4621623	G	A	Missense	PA4132		conserved hypothetical protein	Hypothetical, unclassified, unknown
0	1	0	1	gi|110645304|ref|NC_002516.2|	4622710	T	C	Intergenic	PA4132//PA4133	//	162 downstream conserved hypothetical protein//102 upstream cytochrome c oxidase subunit (cbb3-type)	Hypothetical, unclassified, unknown//Energy metabolism
0	1	0	1	gi|110645304|ref|NC_002516.2|	4642592	C	T	Silent	PA4149		conserved hypothetical protein	Hypothetical, unclassified, unknown
0	0	1	0	gi|110645304|ref|NC_002516.2|	4657434	G	A	Missense	PA4162		probable short-chain dehydrogenase	Putative enzymes
1	1	0	1	gi|110645304|ref|NC_002516.2|	4678331	G	A	Missense	PA4181		hypothetical protein	Hypothetical, unclassified, unknown
0	0	0	1	gi|110645304|ref|NC_002516.2|	4705486	G	A	Intergenic	PA4204//PA4205	ppgL//mexG	181 downstream periplasmic gluconolactonase, PpgL//470 upstream hypothetical protein	Hypothetical, unclassified, unknown//Membrane proteins
0	1	0	1	gi|110645304|ref|NC_002516.2|	4733061	G	A	Silent	PA4225	pchF	pyochelin synthetase	Secreted Factors (toxins, enzymes, alginate); Transport of small molecules
0	1	0	1	gi|110645304|ref|NC_002516.2|	473783	T	C	Missense	PA0426	mexB	Resistance-Nodulation-Cell Division (RND) multidrug efflux transporter MexB	Transport of small molecules; Membrane proteins; Antibiotic resistance and susceptibility
0	1	0	1	gi|110645304|ref|NC_002516.2|	4774320	T	C	Missense	PA4269	rpoC	DNA-directed RNA polymerase beta* chain	Transcription, RNA processing and degradation
0	0	1	0	gi|110645304|ref|NC_002516.2|	479973	C	T	Intergenic	PA0428//PA0429	//	168 upstream probable ATP-dependent RNA helicase//83 downstream hypothetical protein	Transcription, RNA processing and degradation//Hypothetical, unclassified, unknown
0	1	0	1	gi|110645304|ref|NC_002516.2|	4823136	G	A	Missense	PA4298		hypothetical protein	Hypothetical, unclassified, unknown
0	0	1	0	gi|110645304|ref|NC_002516.2|	4839512	G	A	Intergenic	PA4310//PA4311	pctB//	233 downstream chemotactic transducer PctB//85 upstream conserved hypothetical protein	Adaptation, Protection; Chemotaxis//Hypothetical, unclassified, unknown
0	1	0	1	gi|110645304|ref|NC_002516.2|	4876633	G	A	Missense	PA4347		hypothetical protein	Hypothetical, unclassified, unknown
0	1	0	1	gi|110645304|ref|NC_002516.2|	4878823	G	A	Missense	PA4350	OlsB	olsB
0	1	0	1	gi|110645304|ref|NC_002516.2|	4884699	G	A	Intergenic	PA4356//PA4357	xenB//	40 downstream xenobiotic reductase//20 downstream conserved hypothetical protein	Adaptation, Protection; Antibiotic resistance and susceptibility//Hypothetical, unclassified, unknown
1	1	0	1	gi|110645304|ref|NC_002516.2|	4890408	C	G	Silent	PA4362		hypothetical protein	Hypothetical, unclassified, unknown
0	0	1	0	gi|110645304|ref|NC_002516.2|	489782	C	T	Missense	PA0437	codA	cytosine deaminase	Nucleotide biosynthesis and metabolism
0	1	0	1	gi|110645304|ref|NC_002516.2|	4900057	T	C	Missense	PA4371		hypothetical protein	Hypothetical, unclassified, unknown
0	0	1	0	gi|110645304|ref|NC_002516.2|	492865	A	G	Missense	PA0439		probable oxidoreductase	Putative enzymes
0	1	0	1	gi|110645304|ref|NC_002516.2|	4938637	T	C	Missense	PA4406	lpxC		Cell wall / LPS / capsule
0	1	0	1	gi|110645304|ref|NC_002516.2|	495607	C	T	Missense	PA0441	dht	dihydropyrimidinase	Nucleotide biosynthesis and metabolism
1	0	0	0	gi|110645304|ref|NC_002516.2|	4976544	G	A	Nonsense	PA4442	cysN	ATP sulfurylase GTP-binding subunit/APS kinase	Central intermediary metabolism; Amino acid biosynthesis and metabolism
0	1	0	1	gi|110645304|ref|NC_002516.2|	4992196	T	C	Missense	PA4461		probable ATP-binding component of ABC transporter	Transport of small molecules
0	1	0	1	gi|110645304|ref|NC_002516.2|	5009667	A	G	Missense	PA4477	cafA	cytoplasmic axial filament protein	Cell division
0	1	0	1	gi|110645304|ref|NC_002516.2|	5035884	A	G	Missense	PA4498		probable metallopeptidase	Translation, post-translational modification, degradation
0	1	0	0	gi|110645304|ref|NC_002516.2|	5040102	G	A	Missense	PA4501	opdD	Glycine-glutamate dipeptide porin OpdP	Transport of small molecules; Membrane proteins
0	1	0	1	gi|110645304|ref|NC_002516.2|	5068248	A	G	Missense	PA4524	nadC	tRNA-Thr	Biosynthesis of cofactors, prosthetic groups and carriers
0	1	0	1	gi|110645304|ref|NC_002516.2|	5077756	T	C	Intergenic	PA4537//PA4538	//ndh	50 downstream hypothetical protein//14 upstream NADH dehydrogenase	Hypothetical, unclassified, unknown//Energy metabolism
0	1	0	0	gi|110645304|ref|NC_002516.2|	5084351	T	C	Silent	PA4541		tRNA-Asn	Membrane proteins
0	1	0	0	gi|110645304|ref|NC_002516.2|	5176237	G	A	Intergenic	PA4617//PA4618	//	133 downstream conserved hypothetical protein//443 downstream hypothetical protein	Hypothetical, unclassified, unknown//Hypothetical, unclassified, unknown
1	0	0	0	gi|110645304|ref|NC_002516.2|	5259971	C	T	Silent	PA4688	hitB	iron (III)-transport system permease HitB	Membrane proteins; Transport of small molecules
0	1	0	1	gi|110645304|ref|NC_002516.2|	5277798	G	A	Missense	PA4699		hypothetical protein	Hypothetical, unclassified, unknown
0	1	0	1	gi|110645304|ref|NC_002516.2|	5283207	C	G	Silent	PA4704	cbpA	regulatory RNA PrrF2	Hypothetical, unclassified, unknown
0	0	0	1	gi|110645304|ref|NC_002516.2|	5294451	T	C	Missense	PA4715		probable aminotransferase	Putative enzymes
1	0	0	0	gi|110645304|ref|NC_002516.2|	5307131	T	C	Missense	PA4726	cbrB	P30	Two-component regulatory systems; Transcriptional regulators; Carbon compound catabolism
0	0	0	1	gi|110645304|ref|NC_002516.2|	5330922	G	A	Silent	PA4745	nusA	N utilization substance protein A	Transcription, RNA processing and degradation
0	1	0	1	gi|110645304|ref|NC_002516.2|	5342310	T	C	Missense	PA4756	carB	carbamoylphosphate synthetase large subunit	Nucleotide biosynthesis and metabolism; Amino acid biosynthesis and metabolism
0	1	0	1	gi|110645304|ref|NC_002516.2|	5365393	G	A	Missense	PA4777	pmrB	PmrB
0	1	0	1	gi|110645304|ref|NC_002516.2|	5365501	G	A	Missense	PA4777	pmrB	PmrB
0	1	0	1	gi|110645304|ref|NC_002516.2|	5388409	T	C	Missense	PA4803		hypothetical protein	Hypothetical, unclassified, unknown
0	1	0	1	gi|110645304|ref|NC_002516.2|	540194	G	A	Missense	PA0479		probable transcriptional regulator	Transcriptional regulators
1	0	0	0	gi|110645304|ref|NC_002516.2|	5409250	G	A	Silent	PA4818		conserved hypothetical protein	Membrane proteins
0	1	0	1	gi|110645304|ref|NC_002516.2|	5423936	G	A	Intergenic	PA4832//PA4833	//	68 upstream probable short-chain dehydrogenase//163 upstream conserved hypothetical protein	Putative enzymes//Membrane proteins
0	1	0	1	gi|110645304|ref|NC_002516.2|	5434912	T	C	Missense	PA4842		hypothetical protein	Hypothetical, unclassified, unknown
0	1	0	1	gi|110645304|ref|NC_002516.2|	5451780	G	A	Missense	PA4855	purD	phosphoribosylamine--glycine ligase	Nucleotide biosynthesis and metabolism
0	0	1	0	gi|110645304|ref|NC_002516.2|	5456722	C	T	Missense	PA4858		conserved hypothetical protein	Hypothetical, unclassified, unknown
0	1	0	1	gi|110645304|ref|NC_002516.2|	5473374	T	C	Silent	PA4877		hypothetical protein	Hypothetical, unclassified, unknown
0	1	0	1	gi|110645304|ref|NC_002516.2|	548988	C	T	Missense	PA0487		probable molybdenum transport regulator	Transport of small molecules
0	1	0	1	gi|110645304|ref|NC_002516.2|	5491413	G	A	Missense	PA4897		hypothetical protein	Hypothetical, unclassified, unknown
0	1	0	1	gi|110645304|ref|NC_002516.2|	5510674	G	A	Missense	PA4911		probable permease of ABC branched-chain amino acid transporter	Membrane proteins; Transport of small molecules
0	1	0	1	gi|110645304|ref|NC_002516.2|	5520359	C	T	Missense	PA4920	nadE	NH3-dependent NAD synthetase	Amino acid biosynthesis and metabolism; Biosynthesis of cofactors, prosthetic groups and carriers
0	1	0	1	gi|110645304|ref|NC_002516.2|	5527631	T	C	Missense	PA4927		conserved hypothetical protein	Hypothetical, unclassified, unknown
0	1	0	1	gi|110645304|ref|NC_002516.2|	553054	C	T	Missense	PA0494		probable acyl-CoA carboxylase subunit	Putative enzymes
1	0	1	0	gi|110645304|ref|NC_002516.2|	5560156	C	T	Silent	PA4955		hypothetical protein	Hypothetical, unclassified, unknown
0	0	0	1	gi|110645304|ref|NC_002516.2|	5588776	C	T	Missense	PA4977	aruI	2-ketoarginine decarboxylase, AruI	Amino acid biosynthesis and metabolism
0	1	0	1	gi|110645304|ref|NC_002516.2|	5596000	G	A	Missense	PA4982		probable two-component sensor	Two-component regulatory systems
1	0	0	0	gi|110645304|ref|NC_002516.2|	5632976	T	C	Missense	PA5014	glnE	glutamate-ammonia-ligase adenylyltransferase	Translation, post-translational modification, degradation
0	0	1	0	gi|110645304|ref|NC_002516.2|	5644875	T	C	Missense	PA5019		conserved hypothetical protein	Hypothetical, unclassified, unknown
0	0	1	0	gi|110645304|ref|NC_002516.2|	5655990	G	A	Missense	PA5025	metY	homocysteine synthase	Amino acid biosynthesis and metabolism
0	0	1	0	gi|110645304|ref|NC_002516.2|	5660854	G	A	Silent	PA5030		probable major facilitator superfamily (MFS) transporter	Membrane proteins; Transport of small molecules
0	1	0	0	gi|110645304|ref|NC_002516.2|	56935	C	T	Silent	PA0042		hypothetical protein	Hypothetical, unclassified, unknown
1	0	0	0	gi|110645304|ref|NC_002516.2|	569683	A	G	Missense	PA0508		probable acyl-CoA dehydrogenase	Putative enzymes
0	1	0	1	gi|110645304|ref|NC_002516.2|	5710876	A	G	Missense	PA5072		probable chemotaxis transducer	Adaptation, Protection; Chemotaxis
0	0	1	0	gi|110645304|ref|NC_002516.2|	5714812	G	A	Missense	PA5077	mdoH	periplasmic glucans biosynthesis protein MdoH	Cell wall / LPS / capsule
0	1	0	0	gi|110645304|ref|NC_002516.2|	5743516	A	G	Missense	PA5100	hutU	urocanase	Amino acid biosynthesis and metabolism
1	0	0	0	gi|110645304|ref|NC_002516.2|	5767005	G	A	Silent	PA5119	glnA	glutamine synthetase	Amino acid biosynthesis and metabolism
0	1	0	1	gi|110645304|ref|NC_002516.2|	5774986	A	G	Intergenic	PA5125//PA5126	ntrC//	179 downstream two-component response regulator NtrC//634 downstream hypothetical protein	Transcriptional regulators; Two-component regulatory systems//Hypothetical, unclassified, unknown
0	1	0	1	gi|110645304|ref|NC_002516.2|	578761	C	T	Missense	PA0519	nirS	nitrite reductase precursor	Energy metabolism
0	1	0	1	gi|110645304|ref|NC_002516.2|	5796158	G	A	Missense	PA5147	mutY	A / G specific adenine glycosylase	DNA replication, recombination, modification and repair
0	1	0	1	gi|110645304|ref|NC_002516.2|	5804669	G	A	Missense	PA5156		hypothetical protein	Hypothetical, unclassified, unknown
0	1	0	1	gi|110645304|ref|NC_002516.2|	5806191	G	A	Missense	PA5158		probable outer membrane protein precursor	Transport of small molecules
0	0	0	1	gi|110645304|ref|NC_002516.2|	5807924	C	T	Missense	PA5159		multidrug resistance protein	Transport of small molecules; Antibiotic resistance and susceptibility
0	1	0	1	gi|110645304|ref|NC_002516.2|	5819375	G	A	Missense	PA5169		probable C4-dicarboxylate transporter	Membrane proteins; Transport of small molecules
0	1	0	1	gi|110645304|ref|NC_002516.2|	5831472	G	A	Nonsense	PA5179		probable transcriptional regulator	Transcriptional regulators
0	1	0	1	gi|110645304|ref|NC_002516.2|	5833562	G	A	Missense	PA5181		P34	Putative enzymes
0	1	0	1	gi|110645304|ref|NC_002516.2|	583672	C	T	Silent	PA0524	norB	nitric-oxide reductase subunit B	Energy metabolism
0	1	0	1	gi|110645304|ref|NC_002516.2|	5844480	G	A	Silent	PA5192	pckA	phosphoenolpyruvate carboxykinase	Carbon compound catabolism; Energy metabolism
1	0	1	0	gi|110645304|ref|NC_002516.2|	5857250	T	C	Missense	PA5203	gshA	glutamate--cysteine ligase	Amino acid biosynthesis and metabolism; Biosynthesis of cofactors, prosthetic groups and carriers
0	1	0	0	gi|110645304|ref|NC_002516.2|	5858756	T	C	Missense	PA5204	argA	N-acetylglutamate synthase	Amino acid biosynthesis and metabolism
0	0	1	0	gi|110645304|ref|NC_002516.2|	5885100	A	G	Missense	PA5228		conserved hypothetical protein	Hypothetical, unclassified, unknown
0	1	0	1	gi|110645304|ref|NC_002516.2|	5920704	T	C	Silent	PA5258		hypothetical protein	Hypothetical, unclassified, unknown
0	1	0	1	gi|110645304|ref|NC_002516.2|	592840	G	A	Missense	PA0533		probable transcriptional regulator	Transcriptional regulators
0	1	0	1	gi|110645304|ref|NC_002516.2|	5930502	T	C	Missense	PA5265		hypothetical protein	Membrane proteins
0	1	0	1	gi|110645304|ref|NC_002516.2|	5984262	A	G	Missense	PA5313	Transaminase	gabT2
0	0	1	0	gi|110645304|ref|NC_002516.2|	5996392	G	A	Silent	PA5325		hypothetical protein	Hypothetical, unclassified, unknown
0	1	0	1	gi|110645304|ref|NC_002516.2|	6008688	C	T	Silent	PA5339		conserved hypothetical protein	Hypothetical, unclassified, unknown
0	1	0	1	gi|110645304|ref|NC_002516.2|	6018799	C	T	Intergenic	PA5349//PA5350	//rubA2	21 upstream probable rubredoxin reductase//31 downstream Rubredoxin 2	Carbon compound catabolism//Carbon compound catabolism
0	1	0	1	gi|110645304|ref|NC_002516.2|	602280	A	G	Intergenic	PA0544//PA0545	//	139 upstream hypothetical protein//66 upstream hypothetical protein	Hypothetical, unclassified, unknown//Putative enzymes
0	1	0	1	gi|110645304|ref|NC_002516.2|	6052528	C	T	Silent	PA5375	betT1	choline transporter BetT	Membrane proteins; Transport of small molecules
0	1	0	0	gi|110645304|ref|NC_002516.2|	6090584	G	A	Silent	PA5412		hypothetical protein	Hypothetical, unclassified, unknown
1	0	1	0	gi|110645304|ref|NC_002516.2|	6101477	G	A	Missense	PA5420	purU2	formyltetrahydrofolate deformylase	Nucleotide biosynthesis and metabolism
1	1	1	0	gi|110645304|ref|NC_002516.2|	6113037	G	A	Silent	PA5431		probable transcriptional regulator	Transcriptional regulators
0	1	0	1	gi|110645304|ref|NC_002516.2|	6119107	G	A	Missense	PA5436		probable biotin carboxylase subunit of a transcarboxylase	Central intermediary metabolism
0	1	0	1	gi|110645304|ref|NC_002516.2|	6120409	T	C	Missense	PA5437		probable transcriptional regulator	Transcriptional regulators
0	0	1	0	gi|110645304|ref|NC_002516.2|	6134685	T	C	Missense	PA5445		probable coenzyme A transferase	Putative enzymes
0	1	0	1	gi|110645304|ref|NC_002516.2|	6145444	C	T	Missense	PA5455		hypothetical protein	Hypothetical, unclassified, unknown
0	1	0	1	gi|110645304|ref|NC_002516.2|	6177193	G	A	Missense	PA5485	ampDh2	AmpDh2	Antibiotic resistance and susceptibility
0	1	0	1	gi|110645304|ref|NC_002516.2|	6248396	T	C	Missense	PA5554	atpD	ATP synthase beta chain	Energy metabolism
0	1	0	1	gi|110645304|ref|NC_002516.2|	634595	G	A	Missense	PA0576	rpoD	sigma factor RpoD	Transcriptional regulators
0	1	0	1	gi|110645304|ref|NC_002516.2|	665428	C	T	Missense	PA0603		probable ATP-binding component of ABC transporter	Transport of small molecules
0	1	0	1	gi|110645304|ref|NC_002516.2|	692677	C	T	Silent	PA0637		conserved hypothetical protein	Related to phage, transposon, or plasmid
0	1	0	1	gi|110645304|ref|NC_002516.2|	739275	G	A	Missense	PA0682		HxcX atypical pseudopilin	Protein secretion/export apparatus
1	1	0	1	gi|110645304|ref|NC_002516.2|	768654	T	C	Silent	PA0696		hypothetical protein	Hypothetical, unclassified, unknown
1	1	0	1	gi|110645304|ref|NC_002516.2|	768660	T	G	Silent	PA0696		hypothetical protein	Hypothetical, unclassified, unknown
0	1	0	1	gi|110645304|ref|NC_002516.2|	773193	C	T	Missense	PA0701		probable transcriptional regulator	Transcriptional regulators
0	1	0	1	gi|110645304|ref|NC_002516.2|	778634	T	C	Missense	PA0705	migA	alpha-1,6-rhamnosyltransferase MigA	Putative enzymes; Cell wall / LPS / capsule
0	1	0	1	gi|110645304|ref|NC_002516.2|	784172	C	T	Intergenic	PA0712//PA0713	//	339 upstream hypothetical protein//1 upstream hypothetical protein	Hypothetical, unclassified, unknown//Hypothetical, unclassified, unknown
0	1	0	1	gi|110645304|ref|NC_002516.2|	793159	A	G	Missense	PA0726		hypothetical protein of bacteriophage Pf1	Hypothetical, unclassified, unknown; Related to phage, transposon, or plasmid
0	1	0	1	gi|110645304|ref|NC_002516.2|	800482	G	A	Missense	PA0732		hypothetical protein	Hypothetical, unclassified, unknown
0	1	0	1	gi|110645304|ref|NC_002516.2|	800714	G	A	Silent	PA0732		hypothetical protein	Hypothetical, unclassified, unknown
1	0	1	0	gi|110645304|ref|NC_002516.2|	819295	C	T	Missense	PA0751		conserved hypothetical protein	Membrane proteins
0	1	0	1	gi|110645304|ref|NC_002516.2|	831315	A	G	Silent	PA0762	algU	sigma factor AlgU	Transcriptional regulators
1	0	0	0	gi|110645304|ref|NC_002516.2|	847466	C	T	Missense	PA0779		probable ATP-dependent protease	Putative enzymes
0	1	0	1	gi|110645304|ref|NC_002516.2|	849839	A	G	Missense	PA0781		hypothetical protein	Hypothetical, unclassified, unknown
0	1	0	1	gi|110645304|ref|NC_002516.2|	864521	A	G	Missense	PA0789		probable amino acid permease	Membrane proteins; Transport of small molecules
0	1	0	1	gi|110645304|ref|NC_002516.2|	866851	C	T	Silent	PA0791		probable transcriptional regulator	Transcriptional regulators
0	1	0	1	gi|110645304|ref|NC_002516.2|	891180	C	T	Missense	PA0813		hypothetical protein	Hypothetical, unclassified, unknown
0	1	0	1	gi|110645304|ref|NC_002516.2|	924412	A	G	Missense	PA0846		probable sulfate uptake protein	Transport of small molecules
0	0	1	0	gi|110645304|ref|NC_002516.2|	979410	T	C	Missense	PA0896	aruF	arginine/ornithine succinyltransferase AI subunit	Amino acid biosynthesis and metabolism

## Sheet: indels B3 strains
B3-1811	B3-CFI	B3-208	B3-20M	chromosome	position	ref	qry	type	locus	name	product	pseudocap
0	1	0	1	gi|110645304|ref|NC_002516.2|	1114264	*	+G	Insertion	PA1027		probable aldehyde dehydrogenase	Putative enzymes
0	1	0	0	gi|110645304|ref|NC_002516.2|	1219772	*	+C	Insertion	PA1127		probable oxidoreductase	Adaptation, Protection; Putative enzymes
0	1	0	1	gi|110645304|ref|NC_002516.2|	1284445	*	+G	Intergenic Insertion	PA1182//PA1183	//dctA	268 upstream probable transcriptional regulator//68 upstream C4-dicarboxylate transport protein	Transcriptional regulators//Transport of small molecules
0	1	0	1	gi|110645304|ref|NC_002516.2|	1328467	*	-G	Intergenic Deletion	PA1225//PA1226	//	29 upstream probable NAD(P)H dehydrogenase//77 upstream probable transcriptional regulator	Putative enzymes//Transcriptional regulators
1	1	0	0	gi|110645304|ref|NC_002516.2|	1408406	*	-GTGGTGGTG	Deletion	PA1297		probable metal transporter	Membrane proteins; Transport of small molecules
0	1	0	1	gi|110645304|ref|NC_002516.2|	14263	*	-G	Deletion	PA0011		probable 2-OH-lauroyltransferase	Cell wall / LPS / capsule
0	1	1	0	gi|110645304|ref|NC_002516.2|	189152	*	+G	Insertion	PA0165		hypothetical protein	Hypothetical, unclassified, unknown
0	1	0	1	gi|110645304|ref|NC_002516.2|	1918507	*	+C	Insertion	PA1773	cmaX	CmaX protein	Membrane proteins
0	1	0	1	gi|110645304|ref|NC_002516.2|	1924339	*	+GG	Insertion	PA1779		assimilatory nitrate reductase	Central intermediary metabolism
0	1	0	0	gi|110645304|ref|NC_002516.2|	2069030	*	+G	Intergenic Insertion	PA1897//PA1898	//qscR	302 upstream hypothetical protein//460 upstream quorum-sensing control repressor	Hypothetical, unclassified, unknown; Membrane proteins//Transcriptional regulators
0	1	0	1	gi|110645304|ref|NC_002516.2|	2097333	*	-G	Intergenic Deletion	PA1921//PA1922	//	11 upstream hypothetical protein//157 upstream probable TonB-dependent receptor	Hypothetical, unclassified, unknown//Transport of small molecules
1	0	1	0	gi|110645304|ref|NC_002516.2|	2270027	*	-T	Deletion	PA2070		hypothetical protein	Membrane proteins
0	1	0	0	gi|110645304|ref|NC_002516.2|	2284558	*	+G	Insertion	PA2077		hypothetical protein	Hypothetical, unclassified, unknown
0	1	0	1	gi|110645304|ref|NC_002516.2|	2408878	*	-G	Intergenic Deletion	PA2188//PA2189	//	32 upstream probable alcohol dehydrogenase (Zn-dependent)//228 upstream hypothetical protein	Putative enzymes//Hypothetical, unclassified, unknown
0	1	0	1	gi|110645304|ref|NC_002516.2|	2422623	*	+G	Insertion	PA2203		probable amino acid permease	Membrane proteins; Transport of small molecules
0	1	1	1	gi|110645304|ref|NC_002516.2|	2486330	*	-C	Intergenic Deletion	PA2257//PA2258	pvcD//ptxR	213 downstream paerucumarin biosynthesis protein PvcD//24 downstream transcriptional regulator PtxR	Secreted Factors (toxins, enzymes, alginate); Amino acid biosynthesis and metabolism//Secreted Factors (toxins, enzymes, alginate); Transcriptional regulators
1	0	0	0	gi|110645304|ref|NC_002516.2|	2627431	*	-C	Intergenic Deletion	PA2375//PA2376	//	257 upstream hypothetical protein//20 upstream probable transcriptional regulator	Membrane proteins//Transcriptional regulators
1	1	0	1	gi|110645304|ref|NC_002516.2|	2759145	*	-C	Deletion	PA2458		hypothetical protein	Hypothetical, unclassified, unknown
0	1	0	1	gi|110645304|ref|NC_002516.2|	2905002	*	+C	Intergenic Insertion	PA2569//PA2570	//lecA	95 upstream hypothetical protein//180 downstream tRNA-Leu	Hypothetical, unclassified, unknown//Adaptation, Protection; Motility & Attachment; Cell wall / LPS / capsule
0	0	1	0	gi|110645304|ref|NC_002516.2|	2938354	*	+G	Insertion	PA2595		conserved hypothetical protein	Hypothetical, unclassified, unknown
1	0	0	0	gi|110645304|ref|NC_002516.2|	3114125	*	+C	Intergenic Insertion	PA2751//PA2752	//	348 downstream conserved hypothetical protein//115 downstream conserved hypothetical protein	Membrane proteins//Hypothetical, unclassified, unknown; Membrane proteins
0	1	0	1	gi|110645304|ref|NC_002516.2|	3398922	*	-C	Deletion	PA3036		hypothetical protein	Hypothetical, unclassified, unknown
0	1	0	1	gi|110645304|ref|NC_002516.2|	3591520	*	-C	Deletion	PA3199		conserved hypothetical protein	Hypothetical, unclassified, unknown
0	1	0	1	gi|110645304|ref|NC_002516.2|	3595467	*	-C	Deletion	PA3205		hypothetical protein	Hypothetical, unclassified, unknown
0	1	0	1	gi|110645304|ref|NC_002516.2|	3633934	*	-C	Deletion	PA3247		hypothetical protein	Hypothetical, unclassified, unknown
0	1	1	0	gi|110645304|ref|NC_002516.2|	3649412	*	-C	Intergenic Deletion	PA3261//PA3262	//	497 downstream hypothetical protein//292 downstream tRNA-Val	Hypothetical, unclassified, unknown//Translation, post-translational modification, degradation; Chaperones & heat shock proteins
0	0	0	1	gi|110645304|ref|NC_002516.2|	3728297	*	+C	Insertion	PA3325		conserved hypothetical protein	Hypothetical, unclassified, unknown
0	1	0	1	gi|110645304|ref|NC_002516.2|	3757847	*	-C	Deletion	PA3346		probable two-component response regulator	Transcriptional regulators; Two-component regulatory systems
0	1	0	1	gi|110645304|ref|NC_002516.2|	3947041	*	+C	Intergenic Insertion	PA3526//PA3527	//pyrC	79 upstream probable outer membrane protein precursor//54 upstream dihydroorotase	Membrane proteins//Nucleotide biosynthesis and metabolism
0	1	0	1	gi|110645304|ref|NC_002516.2|	3974343	*	-AG	Intergenic Deletion	PA3547//PA3548	algL//algI	227 downstream poly(beta-d-mannuronate) lyase precursor AlgL//15 upstream alginate o-acetyltransferase AlgI	Cell wall / LPS / capsule; Adaptation, Protection; Secreted Factors (toxins, enzymes, alginate)//Cell wall / LPS / capsule; Adaptation, Protection; Secreted Factors (toxins, enzymes, alginate)
0	1	0	1	gi|110645304|ref|NC_002516.2|	3977416	*	+C	Insertion	PA3550	algF	alginate o-acetyltransferase AlgF	Cell wall / LPS / capsule; Adaptation, Protection; Secreted Factors (toxins, enzymes, alginate)
0	1	0	1	gi|110645304|ref|NC_002516.2|	4053523	*	+G	Insertion	PA3619		hypothetical protein	Hypothetical, unclassified, unknown
1	0	0	0	gi|110645304|ref|NC_002516.2|	4127711	*	-C	Intergenic Deletion	PA3686//PA3687	adk//ppc	117 upstream adenylate kinase//44 downstream phosphoenolpyruvate carboxylase	Nucleotide biosynthesis and metabolism//Energy metabolism; Central intermediary metabolism
0	1	0	1	gi|110645304|ref|NC_002516.2|	4130029	*	-G	Deletion	PA3687	ppc	phosphoenolpyruvate carboxylase	Energy metabolism; Central intermediary metabolism
0	1	0	1	gi|110645304|ref|NC_002516.2|	4235119	*	+C	Insertion	PA3776		probable transcriptional regulator	Transcriptional regulators
0	1	0	1	gi|110645304|ref|NC_002516.2|	4321258	*	+CC	Intergenic Insertion	PA3860//PA3861	//rhl	438 upstream probable AMP-binding enzyme//176 upstream ATP-dependent RNA helicase RhlB	Putative enzymes//Transcription, RNA processing and degradation
0	1	1	1	gi|110645304|ref|NC_002516.2|	4480457	*	-T	Deletion	PA4000		hypothetical protein	Hypothetical, unclassified, unknown
0	0	1	0	gi|110645304|ref|NC_002516.2|	4528481	*	+C	Intergenic Insertion	PA4044//PA4045	dxs//	51 downstream 1-deoxyxylulose-5-phosphate synthase//301 downstream conserved hypothetical protein	Biosynthesis of cofactors, prosthetic groups and carriers//Hypothetical, unclassified, unknown
0	1	0	1	gi|110645304|ref|NC_002516.2|	4697706	*	+GG	Insertion	PA4198		probable AMP-binding enzyme	Putative enzymes
0	1	0	1	gi|110645304|ref|NC_002516.2|	4697706	*	+G	Insertion	PA4198		probable AMP-binding enzyme	Putative enzymes
0	1	0	1	gi|110645304|ref|NC_002516.2|	4707495	*	-C	Deletion	PA4206	mexH	probable Resistance-Nodulation-Cell Division (RND) efflux membrane fusion protein precursor	Transport of small molecules
0	1	0	1	gi|110645304|ref|NC_002516.2|	4921029	*	-C	Deletion	PA4391		hypothetical protein	Hypothetical, unclassified, unknown
0	1	0	1	gi|110645304|ref|NC_002516.2|	4977785	*	+C	Intergenic Insertion	PA4443//PA4444	cysD//mltB1	261 upstream ATP sulfurylase small subunit//84 upstream soluble and membrane-bound lytic transglycosylases	Central intermediary metabolism; Amino acid biosynthesis and metabolism//Cell wall / LPS / capsule
0	1	0	1	gi|110645304|ref|NC_002516.2|	5020811	*	-C	Deletion	PA4489		conserved hypothetical protein	Hypothetical, unclassified, unknown
1	0	1	0	gi|110645304|ref|NC_002516.2|	5084522	*	-A	Deletion	PA4541		tRNA-Asn	Membrane proteins
0	1	1	1	gi|110645304|ref|NC_002516.2|	5116811	*	+C	Intergenic Insertion	PA4568//PA4569	rplU//ispB	187 upstream 50S ribosomal protein L21//54 upstream octaprenyl-diphosphate synthase	Translation, post-translational modification, degradation//Energy metabolism; Biosynthesis of cofactors, prosthetic groups and carriers
0	1	0	1	gi|110645304|ref|NC_002516.2|	5174992	*	+C	Insertion	PA4617		conserved hypothetical protein	Hypothetical, unclassified, unknown
1	0	1	0	gi|110645304|ref|NC_002516.2|	5174994	*	-A	Deletion	PA4617		conserved hypothetical protein	Hypothetical, unclassified, unknown
1	0	1	1	gi|110645304|ref|NC_002516.2|	5210900	*	+G	Insertion	PA4642		hypothetical protein	Hypothetical, unclassified, unknown
0	1	0	1	gi|110645304|ref|NC_002516.2|	5229649	*	+AC	Insertion	PA4661	pagL	Lipid A 3-O-deacylase	Hypothetical, unclassified, unknown
0	1	0	1	gi|110645304|ref|NC_002516.2|	5247423	*	+G	Insertion	PA4677		hypothetical protein	Hypothetical, unclassified, unknown
1	1	0	0	gi|110645304|ref|NC_002516.2|	5288685	*	+CC	Insertion	PA4709		probable hemin degrading factor	Putative enzymes
1	1	0	0	gi|110645304|ref|NC_002516.2|	5288685	*	-C	Deletion	PA4709		probable hemin degrading factor	Putative enzymes
0	1	0	1	gi|110645304|ref|NC_002516.2|	5318792	*	+C	Insertion	PA4735		hypothetical protein	Hypothetical, unclassified, unknown
0	0	0	1	gi|110645304|ref|NC_002516.2|	538117	*	-A	Intergenic Deletion	PA0476//PA0477	//	249 upstream probable permease//99 downstream probable transcriptional regulator	Transport of small molecules//Transcriptional regulators
0	1	0	1	gi|110645304|ref|NC_002516.2|	539966	*	-GT	Deletion	PA0479		probable transcriptional regulator	Transcriptional regulators
1	0	1	0	gi|110645304|ref|NC_002516.2|	5505186	*	+C	Insertion	PA4906		probable transcriptional regulator	Transcriptional regulators
0	1	1	1	gi|110645304|ref|NC_002516.2|	5656642	*	-G	Deletion	PA5025	metY	homocysteine synthase	Amino acid biosynthesis and metabolism
0	1	0	1	gi|110645304|ref|NC_002516.2|	5777865	*	-G	Intergenic Deletion	PA5130//PA5131	//pgm	57 upstream conserved hypothetical protein//268 upstream phosphoglycerate mutase	Hypothetical, unclassified, unknown//Carbon compound catabolism
0	1	0	1	gi|110645304|ref|NC_002516.2|	5783746	*	-C	Deletion	PA5135		conserved hypothetical protein	Hypothetical, unclassified, unknown
0	1	0	1	gi|110645304|ref|NC_002516.2|	5825881	*	+C	Intergenic Insertion	PA5173//PA5174	arcC//	162 downstream carbamate kinase//254 upstream probable beta-ketoacyl synthase	Amino acid biosynthesis and metabolism//Fatty acid and phospholipid metabolism
0	0	1	0	gi|110645304|ref|NC_002516.2|	60635	*	-T	Intergenic Deletion	PA0044//PA0045	exoT//	477 downstream exoenzyme T//20 upstream hypothetical protein	Secreted Factors (toxins, enzymes, alginate)//Hypothetical, unclassified, unknown
0	0	1	0	gi|110645304|ref|NC_002516.2|	6254903	*	+G	Intergenic Insertion	PA5561//PA5562	atpI//spoOJ	95 upstream ATP synthase protein I//69 downstream chromosome partitioning protein Spo0J	Membrane proteins; Energy metabolism//Cell division
1	0	1	0	gi|110645304|ref|NC_002516.2|	648705	*	+G	Intergenic Insertion	PA0588//PA0589	//	53 upstream conserved hypothetical protein//226 downstream conserved hypothetical protein	Hypothetical, unclassified, unknown//Energy metabolism
1	1	1	0	gi|110645304|ref|NC_002516.2|	700156	*	+GG	Insertion	PA0643		hypothetical protein	Related to phage, transposon, or plasmid
1	1	1	0	gi|110645304|ref|NC_002516.2|	700156	*	+G	Insertion	PA0643		hypothetical protein	Related to phage, transposon, or plasmid
0	1	0	1	gi|110645304|ref|NC_002516.2|	716607	*	-G	Deletion	PA0663		hypothetical protein	Hypothetical, unclassified, unknown
0	1	0	1	gi|110645304|ref|NC_002516.2|	721350	*	-C	Deletion	PA0668	tyrZ	5S ribosomal RNA	Amino acid biosynthesis and metabolism; Translation, post-translational modification, degradation
1	1	0	0	gi|110645304|ref|NC_002516.2|	818760	*	-A	Intergenic Deletion	PA0750//PA0751	ung//	63 downstream uracil-DNA glycosylase//64 downstream conserved hypothetical protein	DNA replication, recombination, modification and repair//Membrane proteins
0	0	0	1	gi|110645304|ref|NC_002516.2|	863308	*	+G	Intergenic Insertion	PA0788//PA0789	//	8 upstream hypothetical protein//787 upstream probable amino acid permease	Hypothetical, unclassified, unknown//Membrane proteins; Transport of small molecules
0	1	0	1	gi|110645304|ref|NC_002516.2|	929400	*	-G	Deletion	PA0850		hypothetical protein	Hypothetical, unclassified, unknown
0	0	0	1	gi|110645304|ref|NC_002516.2|	950675	*	-G	Intergenic Deletion	PA0869//PA0870	pbpG//phhC	28 upstream D-alanyl-D-alanine-endopeptidase//286 downstream aromatic amino acid aminotransferase	Cell wall / LPS / capsule//Amino acid biosynthesis and metabolism
