# Supplementary material for: The evolution of antimicrobial peptide resistance in Pseudomonas aeruginosa is shaped by strong epistatic interactions
Source: Nat Commun. 2016 Oct 3;7:13002. doi: 10.1038/ncomms13002 (PMC5494192; doi:10.1038/ncomms13002)
Supplement: Supplementary Data 2 — Minimal inhibitory concentration. [file ncomms13002-s3.xlsx]

## Sheet: SNRC comb raw data
Colistin concentration	Mutation combination	2048	1024	512	256	128	64	32	16	8	4	2	1	0.5	0	SC
Empty cells are due to that strains have been tested at different times and with different colistin concentration ranges
wt	-				0.046	0.04	0.04	0.039	0.041	0.04	0.042	0.04	0.041	1.053	1.039	0.036
					0.04	0.04	0.04	0.043	0.04	0.041	0.041	0.041	0.041	1.078	1.117	0.035
				0.04	0.041	0.041	0.04	0.041	0.039	0.04	0.04	0.039	0.039		0.978	0.037
				0.041	0.041	0.04	0.04	0.041	0.039	0.041	0.041	0.04	0.04		1.073	0.037
					0.04	0.041	0.04	0.039	0.041	0.04	0.041	0.04	0.04	1.084	0.971	0.036
					0.04	0.04	0.04	0.039	0.041	0.04	0.041	0.04	0.64	1.042	0.995	0.036
				0.04	0.05	0.04	0.04	0.041	0.041	0.042	0.04	0.04	0.041		1.099	0.036
pmrB (SNRC)	A				0.041	0.039	0.039	0.045	0.04	0.041	0.041	0.039	0.926	1.209	0.993	0.037
					0.041	0.04	0.04	0.04	0.039	0.041	0.04	0.04	0.9	0.89	0.947	0.037
				0.04	0.04	0.04	0.04	0.039	0.04	0.058	0.04	0.04	1.056		1.075	0.037
					0.041	0.04	0.04	0.039	0.041	0.044	0.041	0.04	0.959	0.984	1.062	0.037
					0.041	0.04	0.04	0.041	0.04	0.041	0.04	0.041	1.137	1.133	1.146	0.039
NJ27	B
					0.039	0.073	0.057	0.039	0.04	0.041	0.04	0.039	0.995	1.027	0.64	0.039
					0.039	0.039	0.039	0.039	0.04	0.041	0.04	0.039	0.873	0.905	0.78	0.039
					0.04	0.039	0.04	0.04	0.041	0.04	0.041	0.041	0.858	0.997	1.069	0.038
NJ49	C
					0.04	0.041	0.039	0.04	0.04	0.041	0.041	0.039	0.039	1.023	0.973	0.039
					0.041	0.041	0.039	0.041	0.04	0.042	0.04	0.039	0.039	0.937	0.95	0.039
					0.039	0.04	0.04	0.041	0.041	0.042	0.041	0.04	0.039	0.941	0.906	0.039
NJ81	D
					0.04	0.039	0.039	0.041	0.041	0.04	0.04	0.04	0.04	1.052	0.89	0.038
					0.041	0.04	0.04	0.041	0.042	0.041	0.041	0.04	0.04	1.042	1.066	0.045
						0.04	0.04	0.04	0.04	0.04	0.04	0.039	0.04	0.819	0.751	0.038
NJ176	E
					0.041	0.041	0.041	0.039	0.041	0.04	0.042	0.04	0.041	1.087	1.034	0.042
					0.04	0.041	0.04	0.04	0.042	0.04	0.041	0.042	0.04	1.061	1.077	0.037
					0.041	0.04	0.039	0.041	0.041	0.041	0.041	0.04	0.04	1.034	1.091	0.04
NJ30	AB
					0.04	0.039	0.046	0.04	0.134	0.554	0.882	1.013	0.932	0.913	1.006	0.038
					0.04	0.039	0.04	0.041	0.043	0.64	0.863	0.983	0.966	0.764	0.978	0.038
					0.04	0.04	0.039	0.041	0.041	0.116	0.685	0.833	0.773	0.804	0.697	0.038
					0.04	0.039	0.04	0.041	0.041	0.246	0.769	0.862	0.889	0.805	0.962	0.038
					0.041	0.041	0.04	0.041	0.042	0.473	0.919	1.048	1.115	1.17	1.154	0.039
NJ102	AC
					0.04	0.04	0.04	0.043	0.3	0.471	0.573	0.266	0.809	0.872	1.044	0.039
					0.041	0.04	0.04	0.041	0.271	0.289	0.7	0.802	0.816	0.758	0.878	0.042
				0.04	0.04	0.04	0.041	0.041	0.041	0.266	0.499	0.62	0.797		0.686	0.039
NJ83	AD
					0.048	0.04	0.041	0.04	0.041	0.039	0.042	0.043	0.903	0.964	1.015	0.039
					0.038	0.039	0.041	0.04	0.041	0.039	0.041	0.038	0.903	0.833	0.874	0.039
					0.042	0.04	0.04	0.041	0.04	0.042	0.04	0.041	0.875	0.899	0.785	0.039
NJ179	AE
					0.041	0.041	0.04	0.041	0.04	0.041	0.041	0.04	1.063	1.03	1.043	0.038
					0.04	0.04	0.04	0.04	0.039	0.041	0.04	0.041	1.076	1.001	1.108	0.039
					0.041	0.042	0.041	0.042	0.042	0.041	0.042	0.041	1.101	1.058	1.059	0.037
NJ58	BC
					0.04	0.039	0.039	0.04	0.04	0.041	0.041	0.791	0.913	0.9	0.836	0.039
					0.039	0.039	0.039	0.04	0.04	0.041	0.296	0.796	0.954	0.914	0.887	0.039
					0.043	0.042	0.041	0.042	0.042	0.041	0.426	0.832	0.942	0.555	0.947	0.044
NJ88	BD
					0.041	0.042	0.041	0.041	0.042	0.04	0.041	0.041	0.801	1.041	0.994	0.042
					0.04	0.039	0.039	0.04	0.04	0.04	0.041	0.041	0.677	0.939	0.758	0.041
					0.041	0.041	0.041	0.04	0.041	0.04	0.054	0.04	0.903	1.025	0.96	0.037
NJ360	BE
					0.04	0.041	0.039	0.041	0.04	0.041	0.04	0.824	0.94	0.993	1.045	0.038
					0.04	0.04	0.039	0.041	0.04	0.041	0.041	0.823	0.977	1.074	1.066	0.039
					0.042	0.04	0.042	0.041	0.04	0.042	0.042	0.907	0.972	0.987	1.057	0.039
NJ99	CD
					0.04	0.041	0.04	0.041	0.04	0.041	0.039	0.039	0.04	0.976	0.932	0.038
					0.041	0.041	0.04	0.041	0.041	0.041	0.041	0.039	0.04	0.941	1.004	0.038
							0.039	0.04	0.042	0.041	0.042	0.039	0.042	0.212	0.773	0.039
NJ362	CE
					0.042	0.04	0.04	0.041	0.041	0.041	0.043	0.04	0.041	0.893	0.963	0.039
					0.04	0.039	0.04	0.041	0.041	0.041	0.04	0.04	0.043	0.949	1.017	0.039
					0.04	0.039	0.039	0.04	0.041	0.04	0.041	0.04	0.042	0.897	0.951	0.038
NJ363	DE
					0.04	0.04	0.04	0.042	0.041	0.04	0.041	0.04	0.053	1.004	0.966	0.039
					0.04	0.04	0.04	0.04	0.041	0.041	0.041	0.04	0.04	1.081	1.058	0.039
					0.041	0.04	0.039	0.041	0.041	0.041	0.041	0.04	0.039	0.942	0.812	0.039
NJ97	ABC
					0.04	0.039	0.058	0.327	0.282	0.706	0.929	0.825	0.897	0.853	0.977	0.037
					0.038	0.039	0.046	0.363	0.382	0.507	0.852	0.842	0.861	0.91	0.963	0.039
					0.04	0.04	0.04	0.259	0.249	0.693	0.815	0.797	0.834	0.79	0.897	0.037
NJ89	ABD
					0.04	0.04	0.042	0.041	0.205	0.632	0.99	0.896	1.116	0.77	1.109	0.037
					0.042	0.041	0.039	0.041	0.042	0.41	0.817	0.953	0.923	0.983	0.662	0.039
				0.041	0.041	0.04	0.041	0.042	0.049	0.317	0.819	0.882	0.922		0.982	0.047
NJ445	ABE
					0.04	0.04	0.04	0.27	0.25	0.642	0.835	0.882	0.881	0.901	0.753	0.038
					0.042	0.04	0.045	0.251	0.245	0.665	0.925	0.98	0.811	0.994	0.921	0.039
					0.039	0.04	0.045	0.246	0.225	0.487	0.906	1.108	1.08	1.071	1.127	0.038
NJ112	ACD
					0.038	0.039	0.04	0.212	0.266	0.055	0.046	0.768	0.956	0.839	0.976	0.038
					0.041	0.041	0.04	0.042	0.053	0.093	0.059	0.871	0.914	1.006	1.051	0.039
				0.041	0.04	0.04	0.041	0.326	0.288	0.358	0.423	0.757	1.066		0.875	0.038
NJ373	ACE
					0.039	0.039	0.242	0.32	0.263	0.044	0.041	0.04	0.839	0.67	0.891	0.038
					0.039	0.057	0.194	0.338	0.325	0.283	0.041	0.064	0.823	0.959	1.077	0.039
					0.041	0.04	0.043	0.246	0.282	0.293	0.047	0.047	0.85	0.942	1.06	0.039
NJ365	ADE
					0.041	0.04	0.041	0.041	0.042	0.041	0.04	0.04	1.022	0.97	1.076	0.039
					0.038	0.039	0.04	0.039	0.041	0.039	0.042	0.041	1.139	1.151	1.069	0.038
					0.04	0.041	0.04	0.042	0.042	0.041	0.041	0.04	0.958	0.968	1.006	0.039
NJ92	BCD
					0.039	0.04	0.039	0.04	0.041	0.043	0.525	0.858	0.877	0.944	0.979	0.038
					0.04	0.041	0.04	0.041	0.348	0.04	0.36	0.759	0.879	0.941	0.933	0.039
				0.04	0.039	0.039	0.04	0.04	0.04	0.376	0.409	0.816	0.801		0.912	0.038
NJ405	BCE
					0.04	0.041	0.04	0.041	0.04	0.347	0.636	0.82	0.925	0.953	1.009	0.039
					0.041	0.041	0.04	0.041	0.04	0.262	0.445	0.818	0.983	0.999	1.172	0.038
					0.04	0.041	0.042	0.041	0.042	0.431	0.777	0.835	0.875	0.894	0.906	0.037
NJ463	BDE
				0.039	0.04	0.04	0.04	0.041	0.041	0.042	0.039	0.155	0.905		1.008	0.038
					0.039	0.039	0.04	0.039	0.041	0.04	0.042	0.088	0.912	0.987	1.067	0.038
					0.039	0.04	0.041	0.04	0.041	0.039	0.041	0.97	0.89	0.981	0.945	0.038
NJ407	CDE
					0.04	0.039	0.04	0.041	0.041	0.041	0.04	0.04	0.041	0.805	0.877	0.038
					0.04	0.041	0.04	0.041	0.041	0.043	0.041	0.04	0.806	0.863	0.875	0.039
					0.041	0.04	0.041	0.041	0.042	0.04	0.04	0.04	0.04	0.844	0.874	0.039
NJ110	ABCD
					0.04	0.205	0.193	0.201	0.281	0.72	0.813	0.887	0.792	0.931	1.021	0.039
					0.041	0.042	0.325	0.272	0.281	0.528	1.082	0.994	0.893	0.956	1.087	0.036
				0.039	0.04	0.051	0.246	0.195	0.201	0.559	0.637	0.613	0.746		0.891	0.038
NJ181	ABCE
					0.042	0.243	0.274	0.315	0.249	0.464	0.729	0.809	0.966	0.903	1.016	0.038
					0.039	0.287	0.33	0.32	0.263	0.643	0.837	0.871	0.886	0.912	1.058	0.039
					0.06	0.176	0.24	0.277	0.234	0.502	0.721	0.786	0.915	0.908	1.01	0.039
NJ370	ABDE
					0.041	0.052	0.186	0.163	0.188	0.564	0.874	0.946	1.059	1.087	1.015	0.046
					0.041	0.042	0.218	0.186	0.197	0.75	0.923	1.03	1.045	1.042	0.992	0.044
					0.039	0.04	0.063	0.207	0.178	0.347	0.886	1.043	1.089	1.038	1.088	0.038
NJ375	ACDE
					0.041	0.203	0.336	0.299	0.278	0.319	0.061	0.62	0.801	0.719	0.975	0.038
					0.041	0.24	0.324	0.294	0.343	0.435	0.633	0.862	0.934	0.85	1.021	0.039
					0.04	0.058	0.244	0.253	0.234	0.319	0.588	0.787	0.891	0.949	1.022	0.038
NJ371	BCDE
					0.041	0.04	0.04	0.04	0.358	0.343	0.72	0.819	0.901	0.986	0.98	0.037
					0.04	0.04	0.04	0.042	0.372	0.4	0.768	0.876	0.952	1.022	0.955	0.037
					0.041	0.042	0.04	0.041	0.041	0.474	0.678	0.951	0.924	1.025	1.068	0.036
NJ182	ABCDE
					0.219	0.235	0.279	0.288	0.336	0.305	0.772	0.77	0.854	0.852	0.985	0.037
					0.3	0.221	0.282	0.273	0.312	0.495	0.748	0.779	0.884	0.888	1.042	0.037
					0.13	0.244	0.261	0.281	0.212	0.478	0.675	0.785	0.917	0.847	1.013	0.038
AFP86	BCDEA (tested up to 1024)		0.044	0.038	0.138	0.149	0.171	0.167	0.266	0.423	0.429	0.442	0.498		0.468
This strain was tested on a different microtiter plate reader than the rest of the strains			0.051	0.039	0.134	0.143	0.124	0.122	0.154	0.302	0.445	0.462	0.486		0.539
			0.036	0.035	0.097	0.12	0.118	0.129	0.124	0.328	0.451	0.484	0.441		0.529
